# Supplementary material for: tert-Butyl N-{[5-(5-oxohexa­namido)­pyridin-2-yl]amino}­carbamate
Source: Acta Crystallogr Sect E Struct Rep Online. 2013 Sep 12;69(Pt 10):o1531–2. doi: 10.1107/S1600536813024598 (PMC3790400; doi:10.1107/S1600536813024598)
Supplement: Supplementary file 1 [file e-69-o1531-sup1.cif]

##############################################################################
#                                                                            #
# This CIF contains the data in a paper accepted for publication in          #
# Acta Crystallographica Section E. It conforms to the requirements of       #
# Notes for Authors for Acta Crystallographica Section E, and has been       #
# peer reviewed under the auspices of the IUCr Commission on Journals.       #
#                                                                            #
# Full details of the Crystallographic Information File format               #
# are given in the paper "The Crystallographic Information File (CIF):       #
# a New Standard Archive File for Crystallography" by S. R. Hall, F. H.      #
# Allen and I. D. Brown [Acta Cryst. (1991), A47, 655-685].                  #
#                                                                            #
# The current version of the core CIF dictionary is obtainable from          #
# ftp://ftp.iucr.org/pub/cif_core.dic.                                       #
#                                                                            #
# Software is freely available for graphical display of the structure(s)     #
# in this CIF. For information consult the CIF software page                 #
# http://www.iucr.org/resources/cif/software.                                #
#                                                                            #
# This file may be used for bona fide research purposes within the           #
# scientific community so long as proper attribution is given to the journal # 
# article from which it was obtained.                                        #
#                                                                            #
##############################################################################
data_I
_audit_creation_method
;
  Olex2 1.2-beta
  (compiled Apr 23 2013 17:59:47, GUI svn.r4466)
;
_journal_date_recd_electronic     2013-07-25
_journal_date_accepted     2013-09-03
_journal_name_full     'Acta Crystallographica, Section E'
_journal_year     2013
_journal_volume     69
_journal_issue     10
_journal_page_first     o1531
_journal_page_last     o1532
_journal_paper_category     QO
_journal_paper_doi     10.1107/S1600536813024598
_journal_coeditor_code     FF2115
_publ_contact_author_name     'Jean Guillon'
_publ_contact_author_address
;
Universit\'e Bordeaux Segalen, CNRS FRE 3396 -Pharmacochimie, F-33076 Bordeaux,
France
;
_publ_contact_author_email     'jean.guillon@u-bordeaux2.fr'
_publ_contact_author_fax     ?
_publ_contact_author_phone     ?
_publ_section_title
;
<i>tert</i>-Butyl <i>N</i>-{[5-(5-oxohexanamido)pyridin-2-yl]amino}carbamate
;
loop_
    _publ_author_name
    _publ_author_footnote
    _publ_author_address
    'Ronga, Luisa' .
;
Universit\'e Bordeaux Segalen, CNRS FRE 3396 -Pharmacochimie, F-33076 Bordeaux,
France
;
    'Pinaud, Noel' .
;
ISM--CNRS UMR 5255, Universit\'e de Bordeaux, F-33405 Talence cedex, France
;
    'Rimbault, Charlotte' .
;
Universit\'e Bordeaux Segalen, CNRS FRE 3396 -Pharmacochimie, F-33076 Bordeaux,
France
;
    'Marchivie, Mathieu' .
;
Universit\'e Bordeaux Segalen, CNRS FRE 3396 -Pharmacochimie, F-33076 Bordeaux,
France
;
    'Guillon, Jean' .
;
Universit\'e Bordeaux Segalen, CNRS FRE 3396 -Pharmacochimie, F-33076 Bordeaux,
France
;
_chemical_name_systematic
;
<i>tert</i>-Butyl <i>N</i>-{[5-(5-oxohexanamido)pyridin-2-yl]amino}carbamate
;
_chemical_name_common     ?
_chemical_formula_moiety     'C16 H24 N4 O4'
_chemical_formula_sum     'C16 H24 N4 O4'
_chemical_formula_iupac     'C16 H24 N4 O4'
_chemical_formula_weight     336.39
_chemical_melting_point     ?
_shelx_space_group_comment
;
The symmetry employed for this shelxl refinement is uniquely defined
by the following loop, which should always be used as a source of
symmetry information in preference to the above space-group names.
They are only intended as comments.
;
_space_group_crystal_system     triclinic
_space_group_name_H-M_alt     'P -1'
_space_group_name_Hall     '-P 1'
loop_
    _space_group_symop_operation_xyz
    'x, y, z'
    '-x, -y, -z'
_cell_length_a     6.2598(4)
_cell_length_b     9.2822(6)
_cell_length_c     16.0437(12)
_cell_angle_alpha     84.387(6)
_cell_angle_beta     88.957(6)
_cell_angle_gamma     79.358(6)
_cell_volume     911.79(11)
_cell_formula_units_Z     2
_cell_measurement_reflns_used     8003
_cell_measurement_theta_min     3.232
_cell_measurement_theta_max     25.251
_cell_measurement_temperature     293(2)
_exptl_crystal_description     plate
_exptl_crystal_colour     colourless
_exptl_crystal_size_max     0.844
_exptl_crystal_size_mid     0.167
_exptl_crystal_size_min     0.064
_exptl_crystal_density_diffrn     1.225
_exptl_crystal_density_meas     ?
_exptl_crystal_density_method     ?
_exptl_crystal_F_000     360
_exptl_absorpt_coefficient_mu     0.089
_exptl_absorpt_correction_type     multi-scan
_exptl_absorpt_process_details     '(SADABS; Sheldrick, 1996)'
_shelx_estimated_absorpt_T_min     0.928
_shelx_estimated_absorpt_T_max     0.994
_exptl_absorpt_correction_T_min     0.928
_exptl_absorpt_correction_T_max     0.994
_exptl_special_details     ?
_diffrn_ambient_temperature     293(2)
_diffrn_radiation_type     MoK\a
_diffrn_radiation_wavelength     0.71073
_diffrn_measurement_device_type     'Bruker--Nonius KappaCCD'
_diffrn_measurement_method     'intensities from \f scan and \w scan'
_diffrn_detector_area_resol_mean     ?
_diffrn_reflns_number     20299
_diffrn_reflns_av_R_equivalents     0.0379
_diffrn_reflns_theta_min     3.232
_diffrn_reflns_theta_max     25.251
_diffrn_reflns_theta_full     25.242
_diffrn_measured_fraction_theta_max     0.998
_diffrn_measured_fraction_theta_full     0.997
_diffrn_reflns_limit_h_min     -7
_diffrn_reflns_limit_h_max     7
_diffrn_reflns_limit_k_min     -11
_diffrn_reflns_limit_k_max     11
_diffrn_reflns_limit_l_min     -19
_diffrn_reflns_limit_l_max     19
_refine_special_details     ?
_reflns_number_total     3295
_reflns_number_gt     2187
_reflns_threshold_expression     I>2\s(I)
_refine_ls_structure_factor_coef     Fsqd
_refine_ls_matrix_type     full
_refine_ls_R_factor_all     0.0915
_refine_ls_R_factor_gt     0.0525
_refine_ls_wR_factor_gt     0.1255
_refine_ls_wR_factor_ref     0.1473
_refine_ls_goodness_of_fit_ref     1.040
_refine_ls_restrained_S_all     1.040
_refine_ls_number_reflns     3295
_refine_ls_number_parameters     221
_refine_ls_number_restraints     0
_refine_ls_hydrogen_treatment     constr
_refine_ls_weighting_scheme     calc
_refine_ls_weighting_details
              'w=1/[\s^2^(Fo^2^)+(0.0610P)^2^+0.4578P] where P=(Fo^2^+2Fc^2^)/3'
_atom_sites_solution_hydrogens     geom
_atom_sites_solution_primary     direct
_atom_sites_solution_secondary     ?
_refine_ls_shift/su_max     0.001
_refine_ls_shift/su_mean     0.000
_refine_diff_density_max     0.292
_refine_diff_density_min     -0.249
_refine_ls_extinction_method     none
_refine_ls_extinction_coef     .
loop_
    _atom_type_symbol
    _atom_type_description
    _atom_type_scat_dispersion_real
    _atom_type_scat_dispersion_imag
    _atom_type_scat_source
    'C' 'C' 0.0033 0.0016
                         'International Tables Vol C Tables 4.2.6.8 and 6.1.1.4'
    'H' 'H' 0.0000 0.0000
                         'International Tables Vol C Tables 4.2.6.8 and 6.1.1.4'
    'N' 'N' 0.0061 0.0033
                         'International Tables Vol C Tables 4.2.6.8 and 6.1.1.4'
    'O' 'O' 0.0106 0.0060
                         'International Tables Vol C Tables 4.2.6.8 and 6.1.1.4'
_computing_data_collection     'COLLECT (Nonius, 1998)'
_computing_cell_refinement     'DIRAX/LSQ (Duisenberg, 1992)'
_computing_data_reduction     'EvalCCD (Duisenberg <i>et al.</i>, 2003)'
_computing_structure_solution     'SHELXS97 (Sheldrick, 2008)'
_computing_structure_refinement     'SHELXL97 (Sheldrick, 2008)'
_computing_molecular_graphics     'OLEX2 (Dolomanov <i>et al.</i>, 2009)'
_computing_publication_material     'publCIF (Westrip, 2010)'
loop_
    _atom_site_type_symbol
    _atom_site_label
    _atom_site_fract_x
    _atom_site_fract_y
    _atom_site_fract_z
    _atom_site_U_iso_or_equiv
    _atom_site_adp_type
    _atom_site_calc_flag
    _atom_site_occupancy
    _atom_site_disorder_assembly
    _atom_site_disorder_group
    N N2 0.2722(3) 0.91380(18) 0.96382(11) 0.0383(4) Uani d 1 . .
    N N1 0.8167(3) 0.79747(19) 0.88090(12) 0.0420(5) Uani d 1 . .
    H H1 0.8436 0.8828 0.8633 0.050 Uiso calc 1 . .
    C C8 0.6222(4) 0.6875(2) 0.99807(14) 0.0452(6) Uani d 1 . .
    H H8 0.7405 0.6120 1.0105 0.054 Uiso calc 1 . .
    N N3 0.0661(3) 0.8185(2) 1.06579(12) 0.0480(5) Uani d 1 . .
    H H3 -0.0492 0.8704 1.0424 0.058 Uiso calc 1 . .
    O O4 0.0851(3) 0.71283(17) 1.28015(10) 0.0579(5) Uani d 1 . .
    C C10 0.2624(3) 0.8083(2) 1.02536(13) 0.0376(5) Uani d 1 . .
    C C11 0.4549(3) 0.9045(2) 0.91869(13) 0.0388(5) Uani d 1 . .
    H H11 0.4618 0.9774 0.8752 0.047 Uiso calc 1 . .
    O O2 0.9342(3) 0.55429(18) 0.87934(12) 0.0663(5) Uani d 1 . .
    N N4 0.0544(3) 0.7449(2) 1.14426(12) 0.0476(5) Uani d 1 . .
    H H4 0.0149 0.6605 1.1495 0.057 Uiso calc 1 . .
    C C7 0.6329(3) 0.7943(2) 0.93254(13) 0.0369(5) Uani d 1 . .
    O O3 0.1590(3) 0.92288(18) 1.21135(11) 0.0640(5) Uani d 1 . .
    C C6 0.9535(4) 0.6804(2) 0.85656(14) 0.0439(6) Uani d 1 . .
    C C9 0.4362(4) 0.6941(2) 1.04441(14) 0.0462(6) Uani d 1 . .
    H H9 0.4260 0.6226 1.0884 0.055 Uiso calc 1 . .
    C C12 0.1045(4) 0.8044(2) 1.21198(15) 0.0461(6) Uani d 1 . .
    C C5 1.1308(4) 0.7170(3) 0.79916(18) 0.0620(7) Uani d 1 . .
    H H5A 1.0644 0.7759 0.7499 0.074 Uiso calc 1 . .
    H H5B 1.2121 0.7776 0.8272 0.074 Uiso calc 1 . .
    C C2 1.4473(6) 0.7179(4) 0.6461(2) 0.0740(8) Uani d 1 . .
    C C13 0.1179(5) 0.7546(3) 1.36427(16) 0.0663(8) Uani d 1 . .
    C C4 1.2840(5) 0.5918(4) 0.7717(2) 0.0931(12) Uani d 1 . .
    H H4A 1.2109 0.5423 0.7334 0.112 Uiso calc 1 . .
    H H4B 1.3307 0.5222 0.8199 0.112 Uiso calc 1 . .
    O O1 1.2875(5) 0.7200(4) 0.60720(16) 0.1353(12) Uani d 1 . .
    C C15 -0.0383(7) 0.8914(4) 1.3805(2) 0.1030(13) Uani d 1 . .
    H H15A 0.0014 0.9742 1.3473 0.154 Uiso calc 1 . .
    H H15B -0.0341 0.9063 1.4388 0.154 Uiso calc 1 . .
    H H15C -0.1825 0.8815 1.3658 0.154 Uiso calc 1 . .
    C C3 1.4820(5) 0.6376(5) 0.7287(2) 0.1002(13) Uani d 1 . .
    H H3A 1.5420 0.6983 0.7646 0.120 Uiso calc 1 . .
    H H3B 1.5906 0.5497 0.7237 0.120 Uiso calc 1 . .
    C C1 1.6198(8) 0.7953(5) 0.6113(3) 0.1350(18) Uani d 1 . .
    H H1A 1.6100 0.8071 0.5513 0.203 Uiso calc 1 . .
    H H1B 1.7593 0.7387 0.6279 0.203 Uiso calc 1 . .
    H H1C 1.6022 0.8903 0.6321 0.203 Uiso calc 1 . .
    C C16 0.0675(7) 0.6234(4) 1.41952(19) 0.0943(11) Uani d 1 . .
    H H16A -0.0786 0.6116 1.4092 0.142 Uiso calc 1 . .
    H H16B 0.0821 0.6391 1.4772 0.142 Uiso calc 1 . .
    H H16C 0.1669 0.5363 1.4072 0.142 Uiso calc 1 . .
    C C14 0.3522(7) 0.7691(5) 1.3740(2) 0.1111(13) Uani d 1 . .
    H H14A 0.4454 0.6793 1.3617 0.167 Uiso calc 1 . .
    H H14B 0.3770 0.7881 1.4304 0.167 Uiso calc 1 . .
    H H14C 0.3832 0.8491 1.3359 0.167 Uiso calc 1 . .
loop_
    _atom_site_aniso_label
    _atom_site_aniso_U_11
    _atom_site_aniso_U_22
    _atom_site_aniso_U_33
    _atom_site_aniso_U_12
    _atom_site_aniso_U_13
    _atom_site_aniso_U_23
    N2 0.0429(11) 0.0323(10) 0.0384(10) -0.0052(8) 0.0023(8) -0.0001(8)
    N1 0.0428(11) 0.0303(10) 0.0531(12) -0.0092(8) 0.0086(9) -0.0018(8)
    C8 0.0449(14) 0.0346(12) 0.0516(14) 0.0005(10) 0.0001(11) 0.0037(10)
    N3 0.0438(12) 0.0504(12) 0.0432(11) -0.0003(9) 0.0058(9) 0.0115(9)
    O4 0.0911(13) 0.0425(10) 0.0428(10) -0.0241(9) 0.0090(8) 0.0042(7)
    C10 0.0424(13) 0.0334(12) 0.0373(12) -0.0090(9) 0.0000(9) -0.0020(9)
    C11 0.0465(14) 0.0312(12) 0.0383(12) -0.0090(10) 0.0011(10) 0.0016(9)
    O2 0.0826(13) 0.0343(10) 0.0792(13) -0.0052(9) 0.0231(10) -0.0060(9)
    N4 0.0630(13) 0.0354(10) 0.0437(11) -0.0130(9) 0.0095(9) 0.0049(9)
    C7 0.0384(12) 0.0313(11) 0.0424(12) -0.0096(9) 0.0017(9) -0.0046(9)
    O3 0.0948(14) 0.0404(10) 0.0608(11) -0.0279(9) 0.0081(10) 0.0031(8)
    C6 0.0468(14) 0.0367(13) 0.0488(14) -0.0076(10) 0.0007(10) -0.0077(10)
    C9 0.0507(14) 0.0358(13) 0.0471(13) -0.0022(10) 0.0045(11) 0.0100(10)
    C12 0.0535(15) 0.0349(13) 0.0479(14) -0.0088(11) 0.0110(11) 0.0050(11)
    C5 0.0559(16) 0.0620(17) 0.0733(18) -0.0168(13) 0.0195(13) -0.0244(14)
    C2 0.073(2) 0.089(2) 0.0620(19) -0.0139(17) 0.0123(17) -0.0204(17)
    C13 0.096(2) 0.0598(18) 0.0455(15) -0.0248(15) 0.0073(14) 0.0013(13)
    C4 0.089(2) 0.079(2) 0.087(2) 0.0318(18) 0.0401(19) 0.0168(18)
    O1 0.112(2) 0.239(4) 0.0606(16) -0.050(2) -0.0055(15) -0.0106(19)
    C15 0.154(4) 0.075(2) 0.080(2) -0.018(2) 0.038(2) -0.0189(18)
    C3 0.063(2) 0.147(3) 0.071(2) 0.027(2) 0.0151(16) 0.000(2)
    C1 0.126(4) 0.117(4) 0.169(5) -0.046(3) 0.046(3) -0.009(3)
    C16 0.156(3) 0.077(2) 0.0518(18) -0.037(2) 0.0132(19) 0.0112(16)
    C14 0.122(3) 0.133(4) 0.086(3) -0.050(3) -0.025(2) 0.011(2)
_geom_special_details
;
All e.s.d.'s (except the e.s.d. in the dihedral angle between two l.s. planes)
are estimated using the full covariance matrix. The cell e.s.d.'s are taken
into account individually in the estimation of e.s.d.'s in distances, angles
and torsion angles; correlations between e.s.d.'s in cell parameters are only
used when they are defined by crystal symmetry. An approximate (isotropic)
treatment of cell e.s.d.'s is used for estimating e.s.d.'s involving l.s.
planes.
;
loop_
    _geom_bond_atom_site_label_1
    _geom_bond_atom_site_label_2
    _geom_bond_site_symmetry_2
    _geom_bond_distance
    _geom_bond_publ_flag
    N2 C10 . 1.330(3) ?
    N2 C11 . 1.336(3) ?
    N1 H1 . 0.8600 ?
    N1 C7 . 1.409(3) ?
    N1 C6 . 1.339(3) ?
    C8 H8 . 0.9300 ?
    C8 C7 . 1.382(3) ?
    C8 C9 . 1.365(3) ?
    N3 H3 . 0.8600 ?
    N3 C10 . 1.372(3) ?
    N3 N4 . 1.380(2) ?
    O4 C12 . 1.336(3) ?
    O4 C13 . 1.468(3) ?
    C10 C9 . 1.386(3) ?
    C11 H11 . 0.9300 ?
    C11 C7 . 1.372(3) ?
    O2 C6 . 1.219(3) ?
    N4 H4 . 0.8600 ?
    N4 C12 . 1.333(3) ?
    O3 C12 . 1.209(3) ?
    C6 C5 . 1.495(3) ?
    C9 H9 . 0.9300 ?
    C5 H5A . 0.9700 ?
    C5 H5B . 0.9700 ?
    C5 C4 . 1.462(4) ?
    C2 O1 . 1.185(4) ?
    C2 C3 . 1.454(4) ?
    C2 C1 . 1.476(5) ?
    C13 C15 . 1.494(4) ?
    C13 C16 . 1.513(4) ?
    C13 C14 . 1.510(5) ?
    C4 H4A . 0.9700 ?
    C4 H4B . 0.9700 ?
    C4 C3 . 1.517(4) ?
    C15 H15A . 0.9600 ?
    C15 H15B . 0.9600 ?
    C15 H15C . 0.9600 ?
    C3 H3A . 0.9700 ?
    C3 H3B . 0.9700 ?
    C1 H1A . 0.9600 ?
    C1 H1B . 0.9600 ?
    C1 H1C . 0.9600 ?
    C16 H16A . 0.9600 ?
    C16 H16B . 0.9600 ?
    C16 H16C . 0.9600 ?
    C14 H14A . 0.9600 ?
    C14 H14B . 0.9600 ?
    C14 H14C . 0.9600 ?
loop_
    _geom_angle_atom_site_label_1
    _geom_angle_atom_site_label_2
    _geom_angle_atom_site_label_3
    _geom_angle_site_symmetry_1
    _geom_angle_site_symmetry_3
    _geom_angle
    _geom_angle_publ_flag
    C10 N2 C11 . . 117.63(18) ?
    C7 N1 H1 . . 116.9 ?
    C6 N1 H1 . . 116.9 ?
    C6 N1 C7 . . 126.27(18) ?
    C7 C8 H8 . . 120.4 ?
    C9 C8 H8 . . 120.4 ?
    C9 C8 C7 . . 119.3(2) ?
    C10 N3 H3 . . 120.2 ?
    C10 N3 N4 . . 119.59(18) ?
    N4 N3 H3 . . 120.2 ?
    C12 O4 C13 . . 121.02(19) ?
    N2 C10 N3 . . 114.92(18) ?
    N2 C10 C9 . . 122.0(2) ?
    N3 C10 C9 . . 123.07(19) ?
    N2 C11 H11 . . 117.9 ?
    N2 C11 C7 . . 124.12(19) ?
    C7 C11 H11 . . 117.9 ?
    N3 N4 H4 . . 120.0 ?
    C12 N4 N3 . . 120.07(19) ?
    C12 N4 H4 . . 120.0 ?
    C8 C7 N1 . . 123.77(19) ?
    C11 C7 N1 . . 118.68(19) ?
    C11 C7 C8 . . 117.5(2) ?
    N1 C6 C5 . . 114.7(2) ?
    O2 C6 N1 . . 122.5(2) ?
    O2 C6 C5 . . 122.8(2) ?
    C8 C9 C10 . . 119.5(2) ?
    C8 C9 H9 . . 120.3 ?
    C10 C9 H9 . . 120.3 ?
    N4 C12 O4 . . 109.39(19) ?
    O3 C12 O4 . . 125.6(2) ?
    O3 C12 N4 . . 125.0(2) ?
    C6 C5 H5A . . 108.3 ?
    C6 C5 H5B . . 108.3 ?
    H5A C5 H5B . . 107.4 ?
    C4 C5 C6 . . 116.1(2) ?
    C4 C5 H5A . . 108.3 ?
    C4 C5 H5B . . 108.3 ?
    O1 C2 C3 . . 121.4(3) ?
    O1 C2 C1 . . 120.7(4) ?
    C3 C2 C1 . . 117.8(4) ?
    O4 C13 C15 . . 110.7(3) ?
    O4 C13 C16 . . 101.9(2) ?
    O4 C13 C14 . . 109.3(3) ?
    C15 C13 C16 . . 110.7(3) ?
    C15 C13 C14 . . 112.9(3) ?
    C14 C13 C16 . . 110.8(3) ?
    C5 C4 H4A . . 109.1 ?
    C5 C4 H4B . . 109.1 ?
    C5 C4 C3 . . 112.4(3) ?
    H4A C4 H4B . . 107.8 ?
    C3 C4 H4A . . 109.1 ?
    C3 C4 H4B . . 109.1 ?
    C13 C15 H15A . . 109.5 ?
    C13 C15 H15B . . 109.5 ?
    C13 C15 H15C . . 109.5 ?
    H15A C15 H15B . . 109.5 ?
    H15A C15 H15C . . 109.5 ?
    H15B C15 H15C . . 109.5 ?
    C2 C3 C4 . . 116.5(3) ?
    C2 C3 H3A . . 108.2 ?
    C2 C3 H3B . . 108.2 ?
    C4 C3 H3A . . 108.2 ?
    C4 C3 H3B . . 108.2 ?
    H3A C3 H3B . . 107.3 ?
    C2 C1 H1A . . 109.5 ?
    C2 C1 H1B . . 109.5 ?
    C2 C1 H1C . . 109.5 ?
    H1A C1 H1B . . 109.5 ?
    H1A C1 H1C . . 109.5 ?
    H1B C1 H1C . . 109.5 ?
    C13 C16 H16A . . 109.5 ?
    C13 C16 H16B . . 109.5 ?
    C13 C16 H16C . . 109.5 ?
    H16A C16 H16B . . 109.5 ?
    H16A C16 H16C . . 109.5 ?
    H16B C16 H16C . . 109.5 ?
    C13 C14 H14A . . 109.5 ?
    C13 C14 H14B . . 109.5 ?
    C13 C14 H14C . . 109.5 ?
    H14A C14 H14B . . 109.5 ?
    H14A C14 H14C . . 109.5 ?
    H14B C14 H14C . . 109.5 ?
loop_
    _geom_torsion_atom_site_label_1
    _geom_torsion_atom_site_label_2
    _geom_torsion_atom_site_label_3
    _geom_torsion_atom_site_label_4
    _geom_torsion_site_symmetry_1
    _geom_torsion_site_symmetry_2
    _geom_torsion_site_symmetry_3
    _geom_torsion_site_symmetry_4
    _geom_torsion
    _geom_torsion_publ_flag
    N2 C10 C9 C8 . . . . -1.1(3) ?
    N2 C11 C7 N1 . . . . -179.53(19) ?
    N2 C11 C7 C8 . . . . -0.9(3) ?
    N1 C6 C5 C4 . . . . 179.6(3) ?
    N3 C10 C9 C8 . . . . 176.3(2) ?
    N3 N4 C12 O4 . . . . -178.94(18) ?
    N3 N4 C12 O3 . . . . 1.0(4) ?
    C10 N2 C11 C7 . . . . -0.7(3) ?
    C10 N3 N4 C12 . . . . 82.6(3) ?
    C11 N2 C10 N3 . . . . -175.89(18) ?
    C11 N2 C10 C9 . . . . 1.7(3) ?
    O2 C6 C5 C4 . . . . -0.5(4) ?
    N4 N3 C10 N2 . . . . -160.78(19) ?
    N4 N3 C10 C9 . . . . 21.6(3) ?
    C7 N1 C6 O2 . . . . -1.8(4) ?
    C7 N1 C6 C5 . . . . 178.0(2) ?
    C7 C8 C9 C10 . . . . -0.6(4) ?
    C6 N1 C7 C8 . . . . 34.9(3) ?
    C6 N1 C7 C11 . . . . -146.5(2) ?
    C6 C5 C4 C3 . . . . -168.4(3) ?
    C9 C8 C7 N1 . . . . -179.9(2) ?
    C9 C8 C7 C11 . . . . 1.5(3) ?
    C12 O4 C13 C15 . . . . 59.1(3) ?
    C12 O4 C13 C16 . . . . 176.9(2) ?
    C12 O4 C13 C14 . . . . -65.8(3) ?
    C5 C4 C3 C2 . . . . -70.8(4) ?
    C13 O4 C12 N4 . . . . -176.3(2) ?
    C13 O4 C12 O3 . . . . 3.8(4) ?
    O1 C2 C3 C4 . . . . -15.7(5) ?
    C1 C2 C3 C4 . . . . 165.3(3) ?
loop_
    _geom_hbond_atom_site_label_D
    _geom_hbond_atom_site_label_H
    _geom_hbond_atom_site_label_A
    _geom_hbond_site_symmetry_A
    _geom_hbond_distance_DH
    _geom_hbond_distance_HA
    _geom_hbond_distance_DA
    _geom_hbond_angle_DHA
    N1 H1 O3 2_677 0.86 2.06 2.888(2) 160.5
    N3 H3 N2 2_577 0.86 2.21 2.957(3) 144.5
    N4 H4 O2 2_667 0.86 2.06 2.827(3) 148.6
_shelxl_version_number        2.013
