# Supplementary material for: tert-Butyl N-{[5-(5-oxohexa­namido)­pyridin-2-yl]amino}­carbamate
Source: Acta Crystallogr Sect E Struct Rep Online. 2013 Sep 12;69(Pt 10):o1531–2. doi: 10.1107/S1600536813024598 (PMC3790400; doi:10.1107/S1600536813024598)
Supplement: Supplementary file 2 [file e-69-o1531-Isup2.hkl]

#
# h,k,l, Fc-squared, Fo-squared, sigma(Fo-squared), status flag
#
data_I
_shelx_title 'JG732'
_shelx_refln_list_code          4
_shelx_F_calc_maximum       87.34
_exptl_crystal_F_000       360.00
_reflns_d_resolution_high  0.8330

loop_
 _space_group_symop_operation_xyz
 'x, y, z'
 '-x, -y, -z'

_cell_length_a     6.2598
_cell_length_b     9.2822
_cell_length_c    16.0437
_cell_angle_alpha  84.387
_cell_angle_beta   88.957
_cell_angle_gamma  79.358

_shelx_F_squared_multiplier     1.000

loop_
 _refln_index_h
 _refln_index_k
 _refln_index_l
 _refln_F_squared_calc
 _refln_F_squared_meas
 _refln_F_squared_sigma
 _refln_observed_status
   1   0   0       1456.40       1353.79        10.08 o
   2   0   0        729.03        668.16         3.83 o
   3   0   0         17.01         17.19         0.84 o
   4   0   0         26.89         26.85         1.09 o
   5   0   0         45.69         37.15         1.72 o
   6   0   0         31.82         25.67         2.10 o
   7   0   0          0.83          7.29         4.12 o
  -7   1   0          4.05          5.10         3.63 o
  -6   1   0        109.94        109.89         2.91 o
  -5   1   0        115.90        105.44         2.92 o
  -4   1   0         56.39         54.86         1.51 o
  -3   1   0        392.66        439.97         2.66 o
  -2   1   0       1432.27       1466.47         7.04 o
  -1   1   0       2811.84       2733.12        19.37 o
   1   1   0       3234.96       3153.35        32.74 o
   2   1   0        138.24        126.81         1.30 o
   3   1   0         68.29         76.41         1.22 o
   4   1   0         89.90         98.04         1.52 o
   5   1   0        189.53        205.52         2.74 o
   6   1   0        127.22        118.96         4.17 o
   7   1   0          0.00         -1.28         3.16 o
  -7   2   0         10.05         14.62         3.40 o
  -6   2   0          1.69         -2.21         2.21 o
  -5   2   0         21.50         18.46         1.40 o
  -4   2   0         10.42          8.49         0.74 o
  -3   2   0          9.50          7.09         0.63 o
  -2   2   0        321.97        324.70         2.37 o
  -1   2   0         80.74         64.32         0.73 o
   1   2   0          1.17          0.74         0.38 o
   2   2   0          3.35          0.35         0.36 o
   3   2   0         67.46         72.77         0.80 o
   4   2   0        348.82        380.88         3.62 o
   5   2   0         37.62         34.36         1.56 o
   6   2   0          6.43          4.68         2.03 o
   7   2   0          0.83          2.88         3.51 o
  -6   3   0          1.68          0.45         2.41 o
  -5   3   0         12.46         12.30         1.00 o
  -4   3   0        112.40        117.10         1.37 o
  -3   3   0        227.37        219.49         1.82 o
  -2   3   0       1242.48       1337.61        10.44 o
  -1   3   0        202.51        201.19         1.89 o
   0   3   0          5.59          0.00         0.47 o
   1   3   0        178.41        129.64         1.51 o
   2   3   0         43.71         45.28         0.76 o
   3   3   0        579.35        580.48         3.52 o
   4   3   0        167.16        180.41         1.55 o
   5   3   0         33.64         32.08         1.93 o
   6   3   0          2.12          0.62         1.88 o
   7   3   0         11.46          6.27         3.18 o
  -6   4   0          3.86          0.42         2.91 o
  -5   4   0          7.07          3.75         1.33 o
  -4   4   0          4.47          4.55         0.93 o
  -3   4   0         20.47         18.80         0.90 o
  -2   4   0          1.97          0.20         0.69 o
  -1   4   0         69.75         66.14         0.99 o
   0   4   0        119.55        102.77         1.24 o
   1   4   0        646.09        764.93         6.12 o
   2   4   0          1.31          3.66         0.62 o
   3   4   0         91.15         88.90         1.19 o
   4   4   0        484.95        491.43         3.23 o
   5   4   0          7.39          8.39         0.91 o
   6   4   0         14.24         17.79         2.96 o
   7   4   0          1.44          5.94         4.47 o
  -5   5   0          0.28          2.21         3.43 o
  -4   5   0          0.30         -1.31         1.31 o
  -3   5   0          4.33          4.70         1.20 o
  -2   5   0        156.89        159.58         1.93 o
  -1   5   0         58.28         59.12         1.06 o
   0   5   0         88.19         79.12         1.18 o
   1   5   0        232.98        218.21         2.31 o
   2   5   0         48.33         55.05         0.99 o
   3   5   0         47.85         46.99         1.07 o
   4   5   0          6.21          7.23         0.87 o
   5   5   0          0.04         -0.62         0.89 o
   6   5   0          0.01         -0.94         3.44 o
   7   5   0         10.31         16.00         6.11 o
  -5   6   0          0.00         -2.14         2.67 o
  -4   6   0         83.77         80.52         2.26 o
  -3   6   0          1.29         -1.29         1.29 o
  -2   6   0          2.62          1.97         0.98 o
  -1   6   0         11.62         10.43         1.10 o
   0   6   0        186.00        196.06         2.14 o
   1   6   0         67.53         66.52         1.37 o
   2   6   0        107.42         97.20         1.34 o
   3   6   0         17.11         14.28         0.95 o
   4   6   0         89.48         88.38         1.45 o
   5   6   0         43.44         39.07         1.44 o
   6   6   0          0.02         -2.20         2.94 o
  -4   7   0          0.08         -0.55         2.69 o
  -3   7   0         20.99         16.61         2.27 o
  -2   7   0         37.50         27.49         2.02 o
  -1   7   0         97.56        100.53         1.84 o
   0   7   0         33.32         36.00         1.09 o
   1   7   0         25.30         28.08         1.28 o
   2   7   0        100.70        104.92         1.71 o
   3   7   0         16.21         17.27         1.19 o
   4   7   0          1.19          2.40         1.59 o
   5   7   0          5.09          4.79         1.51 o
   6   7   0         25.27         22.37         3.45 o
  -4   8   0          0.11          4.07         3.38 o
  -3   8   0         20.76         22.88         3.81 o
  -2   8   0          1.21         -0.30         2.17 o
  -1   8   0         12.45         18.51         2.67 o
   0   8   0        255.05        248.42         4.58 o
   1   8   0          1.85          2.96         2.40 o
   2   8   0         33.04         32.20         1.93 o
   3   8   0         62.06         58.53         2.36 o
   4   8   0         26.95         27.16         2.06 o
   5   8   0          4.55          2.52         2.29 o
   6   8   0         25.94         34.47         3.89 o
  -3   9   0          0.44          2.28         3.03 o
  -2   9   0          4.17          3.21         2.89 o
  -1   9   0          3.58         11.94         3.44 o
   0   9   0          7.79          1.06         3.00 o
   1   9   0         28.47         27.90         4.89 o
   2   9   0          0.43          1.44         1.91 o
   3   9   0         26.62         30.47         2.37 o
   4   9   0          3.61          0.13         2.59 o
   5   9   0          2.01          1.23         2.82 o
  -1  10   0          4.76          5.63         5.16 o
   0  10   0        104.83        117.10         4.93 o
   1  10   0        134.51        133.79         5.16 o
   2  10   0         47.70         42.30         2.97 o
   3  10   0         36.69         33.63         2.90 o
   4  10   0         13.80         11.73         3.09 o
   1  11   0          1.72          7.86         4.13 o
   2  11   0          0.00         -3.09         3.09 o
  -1 -11   1          0.52         -1.90         6.32 o
  -4 -10   1         17.63         17.62         3.45 o
  -3 -10   1          4.63          6.29         2.32 o
  -2 -10   1          1.76          0.51         2.49 o
  -1 -10   1         10.64         10.45         3.95 o
   0 -10   1        128.96        130.60         5.91 o
   1 -10   1          3.97          2.10         3.30 o
  -5  -9   1         39.33         42.58         2.68 o
  -4  -9   1          5.58          6.69         2.23 o
  -3  -9   1          1.66          1.40         2.07 o
  -2  -9   1          0.15          0.45         2.46 o
  -1  -9   1          2.87          4.16         3.11 o
   0  -9   1          8.12          2.45         2.77 o
   1  -9   1          0.86          6.65         2.17 o
   2  -9   1          4.22          1.72         2.44 o
   3  -9   1          7.72          7.33         3.72 o
  -6  -8   1         32.65         33.99         3.72 o
  -5  -8   1         13.62         17.55         2.33 o
  -4  -8   1          1.99          4.10         1.76 o
  -3  -8   1         22.69         26.45         1.83 o
  -2  -8   1         35.30         31.23         2.21 o
  -1  -8   1         87.89         79.62         3.38 o
   0  -8   1        334.90        321.98         5.41 o
   1  -8   1          7.69          7.38         2.08 o
   2  -8   1          1.45         -0.51         2.08 o
   3  -8   1          1.21         -0.24         2.32 o
   4  -8   1          0.38         -2.99         2.99 o
  -6  -7   1          0.85          2.80         6.09 o
  -5  -7   1         59.61         53.03         1.90 o
  -4  -7   1          2.87          2.09         1.21 o
  -3  -7   1         13.74          7.16         1.69 o
  -2  -7   1        113.59        110.45         1.94 o
  -1  -7   1          1.21          3.83         1.37 o
   0  -7   1          0.26         -1.01         1.01 o
   1  -7   1        282.41        276.43         4.07 o
   2  -7   1         60.56         51.37         2.42 o
   3  -7   1          4.89          3.99         2.65 o
   4  -7   1          8.72          5.30         2.49 o
  -6  -6   1          0.07         -1.03         4.35 o
  -5  -6   1        130.87        140.33         1.94 o
  -4  -6   1          8.77          8.98         1.22 o
  -3  -6   1          1.67          1.71         0.91 o
  -2  -6   1         21.56         32.31         1.22 o
  -1  -6   1          8.19         21.26         0.98 o
   0  -6   1          0.34          0.85         0.77 o
   1  -6   1         12.31         18.31         0.95 o
   2  -6   1          5.37          3.29         0.99 o
   3  -6   1          6.73          3.43         1.55 o
   4  -6   1         50.88         47.48         3.10 o
   5  -6   1          0.20          0.76         2.17 o
  -7  -5   1          4.13          5.51         3.71 o
  -6  -5   1          1.27          2.42         3.85 o
  -5  -5   1          3.24          1.69         1.15 o
  -4  -5   1          0.07          0.48         0.84 o
  -3  -5   1          2.54          2.41         0.78 o
  -2  -5   1        178.30        180.23         1.98 o
  -1  -5   1        114.42        100.43         1.46 o
   0  -5   1         18.63         23.57         1.00 o
   1  -5   1         17.89         21.51         0.94 o
   2  -5   1         12.09         12.68         0.87 o
   3  -5   1          2.70          1.00         1.02 o
   4  -5   1          5.09          3.55         1.44 o
   5  -5   1          1.89          1.61         1.75 o
  -7  -4   1          2.55          3.51         3.23 o
  -6  -4   1          3.35          6.62         2.64 o
  -5  -4   1          3.29          3.02         0.99 o
  -4  -4   1          0.02         -0.70         0.70 o
  -3  -4   1        126.68        127.98         1.34 o
  -2  -4   1        336.53        342.96         3.41 o
  -1  -4   1        350.17        410.81         4.40 o
   0  -4   1        216.88        219.28         2.36 o
   1  -4   1         62.98         67.85         1.03 o
   2  -4   1         72.36         80.11         1.18 o
   3  -4   1          5.27          5.23         0.86 o
   4  -4   1          5.95          8.54         1.08 o
   5  -4   1          6.21          2.17         1.37 o
   6  -4   1          3.39          3.70         3.82 o
  -7  -3   1          1.73          5.05         3.46 o
  -6  -3   1         12.76         26.53         3.59 o
  -5  -3   1          3.22          7.06         2.00 o
  -4  -3   1         14.03         14.17         0.62 o
  -3  -3   1         15.83         17.47         0.69 o
  -2  -3   1         45.33         55.33         0.90 o
  -1  -3   1        133.03        157.45         1.43 o
   0  -3   1         22.83         14.26         0.57 o
   1  -3   1        318.70        316.22         2.98 o
   2  -3   1        617.32        642.53         4.84 o
   3  -3   1        174.54        178.35         1.65 o
   4  -3   1          5.53          3.31         0.84 o
   5  -3   1          4.20          5.72         1.12 o
   6  -3   1          5.20          4.87         3.01 o
  -7  -2   1          1.69          1.08         3.23 o
  -6  -2   1         14.95         16.26         1.94 o
  -5  -2   1         31.88         27.26         1.93 o
  -4  -2   1         13.20         13.62         1.20 o
  -3  -2   1         29.08         32.34         0.56 o
  -2  -2   1         57.29         45.55         0.72 o
  -1  -2   1        413.56        338.23         4.43 o
   0  -2   1       1672.83       1528.70        11.48 o
   1  -2   1       1127.24       1085.95         8.52 o
   2  -2   1         96.96        117.86         1.14 o
   3  -2   1         14.75         12.43         0.59 o
   4  -2   1          1.25         -0.03         0.65 o
   5  -2   1         22.84         25.29         1.71 o
   6  -2   1         12.37          6.21         2.26 o
  -7  -1   1          0.98         -3.35         3.35 o
  -6  -1   1          9.76          9.85         2.82 o
  -5  -1   1         23.72         23.78         1.35 o
  -4  -1   1         49.36         50.61         1.27 o
  -3  -1   1        511.84        549.11         3.61 o
  -2  -1   1        517.73        495.05         2.57 o
  -1  -1   1       2284.16       2200.74        18.61 o
   1  -1   1       3640.79       3543.96        29.30 o
   2  -1   1        854.52        840.82         4.28 o
   3  -1   1          1.27          0.21         0.45 o
   4  -1   1        190.53        192.51         2.23 o
   5  -1   1         24.16         23.44         2.59 o
   6  -1   1         75.42         78.92         3.72 o
   7  -1   1          4.35          3.13         3.28 o
  -7   0   1          0.82          2.58         4.21 o
  -6   0   1          7.54          5.57         2.68 o
  -5   0   1          0.00         -1.24         1.24 o
  -4   0   1        125.17        127.26         2.00 o
  -3   0   1        941.33        956.60         6.46 o
  -2   0   1       1582.31       1558.22         8.35 o
  -1   0   1       1399.81       1360.50        12.07 o
   1   0   1        771.21        727.98         4.95 o
   2   0   1       1403.58       1366.57         7.53 o
   3   0   1        867.13        867.08         5.43 o
   4   0   1         43.94         44.75         1.21 o
   5   0   1          7.31          5.41         1.21 o
   6   0   1        116.75        123.67         3.28 o
   7   0   1          0.86          3.44         3.31 o
  -7   1   1          0.15          1.12         3.11 o
  -6   1   1          0.71          2.51         1.75 o
  -5   1   1        343.91        340.91         5.79 o
  -4   1   1         65.05         66.44         1.37 o
  -3   1   1         63.89         62.56         0.71 o
  -2   1   1         42.99         49.68         0.77 o
  -1   1   1       4709.06       4375.65        36.10 o
   1   1   1        181.37        145.24         6.56 o
   2   1   1         97.45        110.43         1.12 o
   3   1   1         13.59         14.98         0.76 o
   4   1   1          8.96         10.87         0.97 o
   5   1   1         78.55         85.98         1.92 o
   6   1   1         63.33         59.85         2.84 o
   7   1   1          0.02         -4.01         4.01 o
  -7   2   1          3.05         10.80         4.32 o
  -6   2   1          1.47         -0.06         2.19 o
  -5   2   1        334.85        328.59         3.82 o
  -4   2   1        105.96        101.58         1.15 o
  -3   2   1        317.23        313.19         2.12 o
  -2   2   1        120.36        123.82         1.05 o
  -1   2   1       2186.86       1974.50        10.51 o
   0   2   1        970.11       1019.79        12.94 o
   1   2   1       2635.14       2694.19        14.81 o
   2   2   1         63.64         57.43         0.64 o
   3   2   1        325.69        349.71         2.15 o
   4   2   1        452.14        466.35         4.45 o
   5   2   1          5.84         10.94         1.49 o
   6   2   1          7.97          7.82         2.05 o
   7   2   1          1.70          1.93         2.56 o
  -6   3   1         34.07         38.61         6.07 o
  -5   3   1        148.69        141.13         1.86 o
  -4   3   1          0.00          0.80         0.76 o
  -3   3   1          1.28          1.67         0.66 o
  -2   3   1         95.64         98.66         1.17 o
  -1   3   1       2468.83       2492.74        15.07 o
   0   3   1        606.95        589.23         4.20 o
   1   3   1        169.06        202.78         1.85 o
   2   3   1        617.53        652.76         4.25 o
   3   3   1        125.96        113.94         1.12 o
   4   3   1        191.75        195.26         1.72 o
   5   3   1         18.24         10.67         2.41 o
   6   3   1          3.31          2.58         1.90 o
   7   3   1          3.79          2.14         2.35 o
  -6   4   1         13.94         18.10         2.85 o
  -5   4   1         56.17         47.84         1.46 o
  -4   4   1         35.09         28.01         1.10 o
  -3   4   1         31.66         36.57         0.97 o
  -2   4   1          0.11          0.28         0.67 o
  -1   4   1        536.86        508.61         4.17 o
   0   4   1         73.68         92.76         1.18 o
   1   4   1        427.62        441.23         4.08 o
   2   4   1          8.62         10.67         0.62 o
   3   4   1         63.15         77.05         1.06 o
   4   4   1        323.56        347.17         2.53 o
   5   4   1          6.95          7.47         1.00 o
   6   4   1          0.09          1.66         2.94 o
   7   4   1          0.92          2.12         2.59 o
  -5   5   1          2.63         -1.59         1.59 o
  -4   5   1          2.01          1.70         1.48 o
  -3   5   1         10.56          8.82         1.04 o
  -2   5   1          1.75          1.97         1.14 o
  -1   5   1        334.52        400.41         3.76 o
   0   5   1          0.11          3.12         0.56 o
   1   5   1         51.43         43.17         1.06 o
   2   5   1          2.79          5.41         0.81 o
   3   5   1         52.43         49.59         1.07 o
   4   5   1          0.27          0.74         0.88 o
   5   5   1          3.19          1.39         0.94 o
   6   5   1         13.85         11.03         3.43 o
   7   5   1          2.87          1.09         2.82 o
  -5   6   1          0.00         -2.00         2.00 o
  -4   6   1         61.56         58.24         2.12 o
  -3   6   1          0.46          3.28         1.43 o
  -2   6   1          2.67          4.49         1.03 o
  -1   6   1         36.64         40.94         1.08 o
   0   6   1         42.83         43.45         1.07 o
   1   6   1         44.95         46.75         1.22 o
   2   6   1        168.07        191.80         2.20 o
   3   6   1         10.11          9.96         1.01 o
   4   6   1          0.50          0.26         1.02 o
   5   6   1          2.77          3.51         1.31 o
   6   6   1          0.66          5.04         3.01 o
  -4   7   1          1.74          2.56         2.44 o
  -3   7   1          5.01          5.07         2.48 o
  -2   7   1          0.05         -0.11         2.08 o
  -1   7   1         70.06         87.07         1.60 o
   0   7   1        109.28        107.09         1.86 o
   1   7   1          0.36          2.97         1.23 o
   2   7   1         47.76         49.64         1.36 o
   3   7   1         14.52         12.37         1.17 o
   4   7   1         47.52         47.62         1.75 o
   5   7   1         53.39         44.82         1.66 o
   6   7   1         16.99         14.45         5.23 o
  -4   8   1          0.41          3.57         2.98 o
  -3   8   1         39.05         35.36         2.90 o
  -2   8   1          7.16          8.29         2.38 o
  -1   8   1         33.68         39.25         2.60 o
   0   8   1        192.74        243.09         5.52 o
   1   8   1          7.79          5.76         2.44 o
   2   8   1         86.81         72.03         2.29 o
   3   8   1         50.62         48.95         2.26 o
   4   8   1          8.46         12.75         3.73 o
   5   8   1         11.19         13.29         2.06 o
   6   8   1         19.71         21.16         7.91 o
  -3   9   1          0.36          6.50         3.87 o
  -2   9   1          1.24         -2.39         2.96 o
  -1   9   1          3.46          6.60         3.19 o
   0   9   1         37.17         43.76         4.24 o
   1   9   1         35.22         41.22         4.26 o
   2   9   1          7.94          7.89         1.88 o
   3   9   1         21.49         16.53         2.32 o
   4   9   1          3.53          3.18         2.19 o
   5   9   1          0.56          3.82         2.20 o
  -2  10   1          3.61          6.64         5.17 o
  -1  10   1          9.86         17.02         4.30 o
   0  10   1          8.09         13.67         4.10 o
   1  10   1        221.03        225.24         6.09 o
   2  10   1         23.51         18.95         2.78 o
   3  10   1          1.94          0.52         2.34 o
   4  10   1          0.04          2.37         2.88 o
   1  11   1          0.30          0.74         4.19 o
   2  11   1          6.99          5.88         3.42 o
  -4 -10   2          6.06          6.40         2.65 o
  -3 -10   2         12.76         16.97         2.48 o
  -2 -10   2         21.43         25.07         2.83 o
  -1 -10   2          0.87          4.98         5.17 o
   0 -10   2         48.48         47.56         3.41 o
   1 -10   2          4.40          3.55         3.04 o
  -5  -9   2         71.66         65.78         2.82 o
  -4  -9   2          6.08          1.24         2.28 o
  -3  -9   2         13.45         12.35         2.36 o
  -2  -9   2         52.08         57.93         2.90 o
  -1  -9   2          6.53          6.21         2.34 o
   0  -9   2          2.64          9.35         1.97 o
   1  -9   2         10.39         10.80         3.44 o
   2  -9   2         12.85         16.62         2.66 o
   3  -9   2         13.17         12.35         4.67 o
  -5  -8   2         37.05         45.97         3.06 o
  -4  -8   2         42.63         39.61         1.97 o
  -3  -8   2         92.90        101.38         2.32 o
  -2  -8   2         53.72         52.41         2.64 o
  -1  -8   2          2.31          0.69         1.70 o
   0  -8   2        143.02        138.71         2.81 o
   1  -8   2        227.39        232.93         3.76 o
   2  -8   2          3.47          1.65         2.06 o
   3  -8   2          1.32          1.40         2.39 o
  -6  -7   2          4.56          9.76         3.25 o
  -5  -7   2        169.28        174.61         2.48 o
  -4  -7   2          5.49          3.28         1.39 o
  -3  -7   2          1.42          3.62         1.42 o
  -2  -7   2          0.01          0.53         1.23 o
  -1  -7   2          1.70         -1.09         1.09 o
   0  -7   2         51.59         53.54         1.43 o
   1  -7   2         25.06         22.60         1.51 o
   2  -7   2         19.79         15.99         1.80 o
   3  -7   2          2.56          2.50         2.01 o
   4  -7   2         13.19          7.11         2.71 o
  -6  -6   2          2.65          8.46         3.07 o
  -5  -6   2         79.07         86.15         1.59 o
  -4  -6   2          0.07         -1.09         1.09 o
  -3  -6   2          3.07          2.16         1.04 o
  -2  -6   2         11.10         12.57         1.13 o
  -1  -6   2          0.03          0.73         0.90 o
   0  -6   2         30.08         23.62         1.06 o
   1  -6   2        156.49        152.26         1.92 o
   2  -6   2         72.19         66.56         1.54 o
   3  -6   2          1.11          4.39         1.39 o
   4  -6   2         31.49         30.58         2.05 o
   5  -6   2          4.95          5.58         2.49 o
  -7  -5   2          6.20         -0.67         4.01 o
  -6  -5   2          0.67          4.51         2.90 o
  -5  -5   2         18.19         21.69         1.28 o
  -4  -5   2        111.10        113.09         1.47 o
  -3  -5   2        138.76        137.18         1.73 o
  -2  -5   2         35.61         39.34         1.23 o
  -1  -5   2        212.99        268.12         2.64 o
   0  -5   2        104.93         83.68         1.35 o
   1  -5   2        234.91        213.62         2.41 o
   2  -5   2         14.19         11.22         0.94 o
   3  -5   2          1.98          3.62         0.97 o
   4  -5   2          0.51          0.41         1.29 o
   5  -5   2          0.14         -0.80         1.98 o
  -6  -4   2          5.94          6.85         2.80 o
  -5  -4   2         44.53         44.59         0.99 o
  -4  -4   2          8.60          7.47         0.76 o
  -3  -4   2          0.83          0.31         0.77 o
  -2  -4   2        259.29        306.66         2.48 o
  -1  -4   2        117.16        130.79         1.51 o
   0  -4   2        275.75        260.70         2.67 o
   1  -4   2         37.30         34.04         0.87 o
   2  -4   2        227.97        215.85         2.22 o
   3  -4   2         31.76         37.19         1.14 o
   4  -4   2         19.47         15.52         1.08 o
   5  -4   2         48.70         54.38         2.32 o
   6  -4   2          1.96          1.39         2.95 o
  -7  -3   2          1.04         -3.59         3.59 o
  -6  -3   2         45.16         47.41         2.46 o
  -5  -3   2          6.38          3.21         2.11 o
  -4  -3   2         78.58         77.74         1.25 o
  -3  -3   2        468.16        475.71         2.97 o
  -2  -3   2         27.18         29.27         0.75 o
  -1  -3   2         47.94         54.30         0.88 o
   0  -3   2        128.82        132.06         1.60 o
   1  -3   2          0.86          0.34         0.65 o
   2  -3   2        773.97        784.01         5.67 o
   3  -3   2          3.79          1.44         0.70 o
   4  -3   2          6.74          7.87         0.87 o
   5  -3   2          1.44          2.32         1.00 o
   6  -3   2          5.76          4.47         2.48 o
  -7  -2   2          1.50         -0.18         3.41 o
  -6  -2   2          3.21          2.08         1.84 o
  -5  -2   2         20.87         18.64         1.64 o
  -4  -2   2        129.23        125.25         2.23 o
  -3  -2   2        278.72        315.80         1.96 o
  -2  -2   2         10.39          7.14         0.43 o
  -1  -2   2         12.21          8.05         0.45 o
   0  -2   2         14.04         14.63         0.57 o
   1  -2   2        174.45        180.98         1.78 o
   2  -2   2         47.69         45.03         0.78 o
   3  -2   2         25.40         32.53         0.75 o
   4  -2   2          3.34          4.82         0.66 o
   5  -2   2          1.62          0.56         1.05 o
   6  -2   2         26.36         27.92         2.44 o
  -7  -1   2          0.07          7.24         9.30 o
  -6  -1   2          4.68          4.06         1.62 o
  -5  -1   2          1.53          2.85         1.19 o
  -4  -1   2          0.02         -0.11         0.84 o
  -3  -1   2        485.30        535.01         2.84 o
  -2  -1   2         20.35         18.81         0.44 o
  -1  -1   2         10.35          5.11         0.32 o
   0  -1   2       1620.08       1463.65        14.10 o
   1  -1   2        684.38        665.36         4.29 o
   2  -1   2         63.62         58.47         0.72 o
   3  -1   2        419.51        473.39         2.75 o
   4  -1   2         14.99         13.97         0.79 o
   5  -1   2         19.55         20.28         1.56 o
   6  -1   2          5.52          6.33         1.83 o
   7  -1   2          0.26          7.13         3.65 o
  -7   0   2          7.69          7.81         4.56 o
  -6   0   2          5.83          5.45         1.60 o
  -5   0   2        167.43        170.23         2.71 o
  -4   0   2        136.89        139.74         1.82 o
  -3   0   2       1037.65       1134.47         7.37 o
  -2   0   2        259.99        256.38         1.53 o
  -1   0   2        221.93        210.19         1.79 o
   1   0   2       2645.68       2572.99        22.19 o
   2   0   2       1188.52       1173.07         5.39 o
   3   0   2         98.78        105.36         1.33 o
   4   0   2          0.38          0.03         0.92 o
   5   0   2          2.10          0.65         1.42 o
   6   0   2         91.01         95.52         3.04 o
   7   0   2          5.05          4.95         2.50 o
  -7   1   2          1.30          3.51         2.99 o
  -6   1   2          5.42          3.23         1.67 o
  -5   1   2        422.38        437.80         5.79 o
  -4   1   2        206.74        205.59         2.66 o
  -3   1   2        371.18        380.83         2.34 o
  -2   1   2        687.08        695.39         3.50 o
  -1   1   2        405.57        411.15         4.43 o
   0   1   2          0.33          0.43         0.26 o
   1   1   2       3993.68       3548.09        29.37 o
   2   1   2        835.75        815.03         3.82 o
   3   1   2          1.85          1.33         0.63 o
   4   1   2        287.59        317.97         2.74 o
   5   1   2         67.40         64.98         1.71 o
   6   1   2         69.94         69.90         2.71 o
   7   1   2         11.56          8.36         2.64 o
  -6   2   2          2.16          1.48         2.07 o
  -5   2   2        345.92        371.92         4.41 o
  -4   2   2         53.95         53.59         0.91 o
  -3   2   2         47.65         50.85         0.84 o
  -2   2   2       1126.41       1127.22         6.01 o
  -1   2   2       1029.73        947.36         5.31 o
   0   2   2         15.18         12.78         0.44 o
   1   2   2       7628.82       7155.31        43.18 o
   2   2   2          5.48          8.75         0.37 o
   3   2   2        188.76        188.68         1.34 o
   4   2   2          0.28          0.48         1.30 o
   5   2   2         19.98         18.99         2.34 o
   6   2   2          7.88          7.25         3.14 o
   7   2   2          0.35         -0.27         2.52 o
  -6   3   2          3.22          3.77         2.51 o
  -5   3   2         94.14         94.85         1.47 o
  -4   3   2        307.42        328.49         2.70 o
  -3   3   2        298.13        304.77         2.33 o
  -2   3   2       1384.62       1303.28         7.43 o
  -1   3   2        539.74        593.46         4.07 o
   0   3   2       1940.55       1841.22        11.38 o
   1   3   2          0.89          0.64         0.41 o
   2   3   2         32.16         44.72         0.66 o
   3   3   2          9.34          6.24         0.52 o
   4   3   2         78.66         87.99         1.31 o
   5   3   2         20.96         15.31         1.69 o
   6   3   2         34.55         26.59         2.21 o
   7   3   2          8.35          7.07         2.63 o
  -6   4   2         38.16         41.78         4.39 o
  -5   4   2         26.83         29.08         1.32 o
  -4   4   2          0.03         -0.91         0.91 o
  -3   4   2          0.24          0.22         0.77 o
  -2   4   2         11.06         13.74         0.75 o
  -1   4   2        184.57        162.93         1.54 o
   0   4   2         33.75         27.27         0.75 o
   1   4   2        648.84        688.14         5.14 o
   2   4   2        562.52        530.52         3.79 o
   3   4   2         65.49         68.90         1.05 o
   4   4   2         14.96         19.49         0.97 o
   5   4   2         13.66         12.35         0.81 o
   6   4   2         14.45         10.45         2.69 o
   7   4   2          2.72          9.99         2.39 o
  -5   5   2          1.79          2.31         1.72 o
  -4   5   2          0.00          3.58         1.28 o
  -3   5   2          3.37          3.84         1.06 o
  -2   5   2        164.23        149.59         1.81 o
  -1   5   2        561.48        662.59         6.00 o
   0   5   2          1.56          1.45         0.87 o
   1   5   2         15.48         18.47         0.84 o
   2   5   2        263.33        280.80         2.40 o
   3   5   2         23.57         24.92         0.96 o
   4   5   2          1.64         -0.47         0.84 o
   5   5   2          9.97          8.31         0.97 o
   6   5   2          2.76          4.10         2.67 o
   7   5   2          1.07          1.79         3.97 o
  -5   6   2          0.21         -1.92         1.92 o
  -4   6   2         17.42         19.28         2.18 o
  -3   6   2         10.85         12.38         1.52 o
  -2   6   2          0.46          0.58         1.44 o
  -1   6   2        260.25        258.68         2.70 o
   0   6   2        169.40        177.57         3.07 o
   1   6   2        159.82        178.93         2.46 o
   2   6   2        230.17        236.86         2.48 o
   3   6   2          0.00          0.41         0.87 o
   4   6   2          0.04          0.79         1.01 o
   5   6   2          4.77          5.00         1.67 o
   6   6   2          0.61          4.20         2.88 o
  -4   7   2          1.20          3.38         5.32 o
  -3   7   2          1.44         -1.10         2.23 o
  -2   7   2         10.51         16.34         2.12 o
  -1   7   2         66.59         83.28         2.28 o
   0   7   2         20.22         27.50         1.33 o
   1   7   2         10.92         12.78         1.28 o
   2   7   2         88.55         87.81         1.61 o
   3   7   2        103.19         97.55         1.76 o
   4   7   2         20.76         21.06         1.42 o
   5   7   2          7.17          7.49         1.76 o
   6   7   2          3.12          5.55         3.02 o
  -4   8   2          0.88         -0.50         4.71 o
  -3   8   2         59.53         52.88         3.10 o
  -2   8   2          0.59         -1.28         2.43 o
  -1   8   2          0.94          2.29         2.75 o
   0   8   2         15.57         19.94         3.88 o
   1   8   2         86.04         66.68         2.61 o
   2   8   2         65.55         56.73         2.12 o
   3   8   2          4.38         -0.22         1.82 o
   4   8   2          3.91          4.16         1.91 o
   5   8   2         11.34         11.32         2.21 o
   6   8   2         22.45         25.88         3.78 o
  -3   9   2          0.03         -3.77         3.77 o
  -2   9   2          2.16          3.97         3.34 o
  -1   9   2          1.05         -2.02         4.29 o
   0   9   2         57.56         61.30         3.79 o
   1   9   2          1.29          2.61         6.02 o
   2   9   2          0.05          0.95         2.27 o
   3   9   2          8.41          7.95         2.99 o
   4   9   2         13.78         13.32         2.35 o
   5   9   2         15.83         16.00         2.31 o
  -2  10   2         22.52         26.15         4.61 o
  -1  10   2         15.83         13.54         4.75 o
   0  10   2          0.02          0.56         4.89 o
   1  10   2        100.83        101.15         5.55 o
   2  10   2          3.57          2.17         2.70 o
   3  10   2         25.09         32.84         3.09 o
   4  10   2          9.43         11.88         3.24 o
   1  11   2          6.39          3.84         4.17 o
   2  11   2         10.82          4.86         5.01 o
  -3 -10   3         26.30         28.18         2.88 o
  -2 -10   3          8.48          9.32         3.18 o
  -1 -10   3          0.00         -0.96         4.61 o
   0 -10   3         12.58         13.68         3.37 o
   1 -10   3          0.02          0.01         3.39 o
  -5  -9   3         51.00         52.33         2.77 o
  -4  -9   3          0.14          1.31         2.13 o
  -3  -9   3         34.13         39.53         2.61 o
  -2  -9   3          0.90          1.20         3.65 o
  -1  -9   3         22.92         25.51         2.28 o
   0  -9   3         79.14         71.00         2.61 o
   1  -9   3         14.82         14.98         2.24 o
   2  -9   3          2.48          0.24         2.53 o
  -5  -8   3         21.26         22.50         2.38 o
  -4  -8   3          2.88          0.14         1.75 o
  -3  -8   3          0.39         -1.27         2.23 o
  -2  -8   3         38.07         43.39         2.67 o
  -1  -8   3         34.58         33.86         2.20 o
   0  -8   3         94.22         91.37         2.59 o
   1  -8   3        129.09        131.58         3.49 o
   2  -8   3          0.91          1.34         2.27 o
   3  -8   3         10.40         15.92         2.77 o
  -6  -7   3          0.07          2.40         3.34 o
  -5  -7   3         88.06         89.69         2.44 o
  -4  -7   3         34.28         35.03         1.57 o
  -3  -7   3          6.38          2.81         1.81 o
  -2  -7   3        169.09        175.31         2.66 o
  -1  -7   3        116.21         98.85         2.01 o
   0  -7   3         28.97         24.24         1.49 o
   1  -7   3         26.98         25.33         1.62 o
   2  -7   3         14.42         13.24         2.02 o
   3  -7   3          4.21          6.38         2.82 o
   4  -7   3         34.66         32.57         2.45 o
  -6  -6   3          7.77         10.31         4.01 o
  -5  -6   3         55.89         58.54         1.54 o
  -4  -6   3        161.91        164.87         2.23 o
  -3  -6   3        126.01        119.45         2.27 o
  -2  -6   3         42.45         36.47         1.38 o
  -1  -6   3          0.13          0.31         0.91 o
   0  -6   3          0.04          0.33         0.88 o
   1  -6   3        104.33        106.36         1.81 o
   2  -6   3          1.99          3.82         1.26 o
   3  -6   3          1.49          1.59         1.53 o
   4  -6   3          4.81          6.97         2.32 o
   5  -6   3          7.22          9.34         3.37 o
  -7  -5   3          0.75          5.95         3.87 o
  -6  -5   3          0.27          4.85         5.01 o
  -5  -5   3          0.10          0.93         1.18 o
  -4  -5   3         19.16         21.07         1.02 o
  -3  -5   3         24.88         17.03         1.02 o
  -2  -5   3          0.03         -0.04         0.88 o
  -1  -5   3       1224.91       1358.43        11.70 o
   0  -5   3         36.57         53.31         1.16 o
   1  -5   3        150.96        160.63         1.91 o
   2  -5   3         31.09         22.88         1.05 o
   3  -5   3          0.27          1.02         1.07 o
   4  -5   3          1.39          4.45         1.62 o
   5  -5   3          5.25          2.12         1.89 o
  -7  -4   3          4.62          5.10         6.33 o
  -6  -4   3         14.23         16.97         3.19 o
  -5  -4   3          3.09          2.26         0.76 o
  -4  -4   3          6.29          6.95         0.87 o
  -3  -4   3         19.84         17.94         0.91 o
  -2  -4   3        349.82        387.81         2.91 o
  -1  -4   3          0.19          2.08         0.68 o
   0  -4   3         53.56         63.11         1.09 o
   1  -4   3          5.95          4.16         0.73 o
   2  -4   3          0.39          0.98         0.90 o
   3  -4   3          0.79          3.91         0.89 o
   4  -4   3         14.16         14.07         1.13 o
   5  -4   3         25.98         20.37         1.59 o
   6  -4   3          0.04          7.86         3.55 o
  -7  -3   3          0.27          0.93         3.31 o
  -6  -3   3         13.16         10.69         2.06 o
  -5  -3   3          4.28          3.73         2.40 o
  -4  -3   3          0.78          2.10         1.13 o
  -3  -3   3        192.60        206.64         1.78 o
  -2  -3   3         13.32         12.82         0.65 o
  -1  -3   3       1293.71       1325.46        17.05 o
   0  -3   3         10.42          4.57         0.60 o
   1  -3   3        121.58        152.60         1.89 o
   2  -3   3         69.41         88.19         1.31 o
   3  -3   3        121.13        147.22         1.72 o
   4  -3   3         17.71         21.78         0.96 o
   5  -3   3          0.71          0.86         1.04 o
   6  -3   3          1.30         -2.48         2.48 o
  -7  -2   3          1.09          6.95         4.07 o
  -6  -2   3          1.39         -2.01         3.50 o
  -5  -2   3          3.54          2.19         1.90 o
  -4  -2   3         98.43        100.70         1.20 o
  -3  -2   3       1715.76       1896.31         9.19 o
  -2  -2   3        100.33         99.33         0.97 o
  -1  -2   3        246.89        245.20         2.17 o
   0  -2   3         35.33         22.24         0.55 o
   1  -2   3         38.14         37.66         0.87 o
   2  -2   3          0.52          0.38         0.45 o
   3  -2   3         16.42         23.88         0.75 o
   4  -2   3          2.58          5.03         0.75 o
   5  -2   3          0.25          1.28         0.87 o
   6  -2   3         25.28         23.94         2.03 o
  -7  -1   3          0.31         -3.78         3.78 o
  -6  -1   3          0.11          1.51         6.49 o
  -5  -1   3          9.57         12.01         1.94 o
  -4  -1   3          2.16          1.26         1.31 o
  -3  -1   3          6.60          9.28         0.46 o
  -2  -1   3        898.55        934.45         6.19 o
  -1  -1   3          3.82          6.21         0.26 o
   0  -1   3        371.45        361.69         2.49 o
   1  -1   3        169.64        169.90         1.29 o
   2  -1   3         30.53         39.60         0.61 o
   3  -1   3        354.05        384.88         2.37 o
   4  -1   3          1.36          0.82         0.54 o
   5  -1   3          9.96         10.99         1.50 o
   6  -1   3          1.69          0.29         1.92 o
   7  -1   3          1.26          0.85         3.73 o
  -7   0   3          4.26          8.73         4.25 o
  -6   0   3          5.46          7.08         2.60 o
  -5   0   3          0.12          1.09         1.96 o
  -4   0   3         59.26         63.84         1.17 o
  -3   0   3        644.87        710.90         3.70 o
  -2   0   3         73.29         64.17         0.76 o
  -1   0   3       1062.71       1053.95        10.52 o
   0   0   3       1023.55        953.90         7.16 o
   1   0   3       6494.90       6145.19        36.26 o
   2   0   3         41.24         38.28         0.55 o
   3   0   3         11.98         10.25         0.42 o
   4   0   3          1.07          2.33         0.89 o
   5   0   3          0.39          3.17         1.53 o
   6   0   3         87.27         89.06         2.77 o
   7   0   3          0.04         -3.15         3.15 o
  -7   1   3          3.07          1.68         3.37 o
  -6   1   3          4.03          1.57         4.03 o
  -5   1   3        331.25        323.71         4.81 o
  -4   1   3        141.96        137.24         2.10 o
  -3   1   3        140.45        146.56         1.16 o
  -2   1   3        103.42         88.85         0.75 o
  -1   1   3         75.78         70.31         0.79 o
   0   1   3         67.12         58.05         1.23 o
   1   1   3       3831.14       3727.85        24.21 o
   2   1   3        687.33        615.20         3.02 o
   3   1   3        258.22        257.84         1.58 o
   4   1   3         62.21         73.15         1.35 o
   5   1   3         56.62         67.06         1.81 o
   6   1   3         82.03         77.73         2.71 o
   7   1   3         12.34         11.78         4.42 o
  -6   2   3          2.73          5.42         3.79 o
  -5   2   3          7.91          7.15         0.91 o
  -4   2   3         51.47         51.70         0.88 o
  -3   2   3        313.44        308.15         2.10 o
  -2   2   3        439.00        431.47         2.83 o
  -1   2   3        855.90        835.87         4.83 o
   0   2   3       3912.11       3732.84        21.88 o
   1   2   3       7551.22       7122.87        44.25 o
   2   2   3         94.74         90.27         0.92 o
   3   2   3         19.15         17.19         0.46 o
   4   2   3          0.53          0.02         0.89 o
   5   2   3         13.76         10.13         1.22 o
   6   2   3          2.28          3.33         3.50 o
   7   2   3          6.32          4.88         2.38 o
  -6   3   3          4.39          8.73         3.94 o
  -5   3   3         10.58          9.72         1.00 o
  -4   3   3        162.29        163.71         1.68 o
  -3   3   3          2.45          3.56         0.76 o
  -2   3   3          3.06          3.96         0.60 o
  -1   3   3        423.27        366.69         2.67 o
   0   3   3         42.90         41.58         0.91 o
   1   3   3         14.12          2.66         0.46 o
   2   3   3          3.76          4.14         0.44 o
   3   3   3          0.02         -0.11         0.46 o
   4   3   3         24.79         24.31         0.74 o
   5   3   3          5.93          4.54         1.94 o
   6   3   3         36.41         29.10         2.77 o
   7   3   3         13.75         13.26         2.44 o
  -6   4   3         23.74         25.78         4.15 o
  -5   4   3          0.17          1.24         1.26 o
  -4   4   3        125.47        119.76         1.61 o
  -3   4   3          2.53          3.04         0.80 o
  -2   4   3        137.91        139.84         1.46 o
  -1   4   3          3.69         13.25         0.71 o
   0   4   3         75.96         56.14         1.00 o
   1   4   3        716.76        663.67         4.58 o
   2   4   3         26.51         20.38         0.67 o
   3   4   3          6.32          6.75         0.64 o
   4   4   3         29.03         31.37         0.94 o
   5   4   3        140.52        134.57         1.55 o
   6   4   3          0.39          1.75         2.25 o
   7   4   3          0.59          5.55         2.47 o
  -5   5   3         10.85         12.37         1.77 o
  -4   5   3          2.04          2.71         1.15 o
  -3   5   3          2.37          4.75         1.21 o
  -2   5   3         14.46         10.54         0.86 o
  -1   5   3        483.78        464.73         3.86 o
   0   5   3        533.91        537.84         4.66 o
   1   5   3        387.68        343.09         3.05 o
   2   5   3         85.58         87.12         1.53 o
   3   5   3          0.32          0.69         0.83 o
   4   5   3          8.73          5.27         0.89 o
   5   5   3          5.46          8.60         1.25 o
   6   5   3          0.13          0.92         2.73 o
   7   5   3          5.19          5.93         3.23 o
  -5   6   3          4.09          0.85         2.30 o
  -4   6   3          4.05         -0.13         1.80 o
  -3   6   3         69.43         70.31         1.59 o
  -2   6   3         26.36         33.66         1.51 o
  -1   6   3         75.35         74.52         1.53 o
   0   6   3         36.28         35.54         1.15 o
   1   6   3          0.59          0.80         0.80 o
   2   6   3         54.04         53.38         1.23 o
   3   6   3         23.59         34.17         1.29 o
   4   6   3         22.07         16.12         1.10 o
   5   6   3         87.68         86.45         1.61 o
   6   6   3          1.44          0.97         3.54 o
  -4   7   3          2.70          1.53         2.44 o
  -3   7   3         40.26         36.70         2.33 o
  -2   7   3          2.62          1.58         2.43 o
  -1   7   3         96.67         80.26         2.62 o
   0   7   3         14.27         10.33         1.17 o
   1   7   3         42.37         49.89         1.46 o
   2   7   3          7.63         11.21         1.67 o
   3   7   3         30.22         32.88         1.35 o
   4   7   3         35.86         38.27         1.75 o
   5   7   3         28.74         29.59         1.65 o
   6   7   3         25.12         24.45         3.25 o
  -4   8   3          0.04         -2.82         3.55 o
  -3   8   3         46.31         46.59         3.91 o
  -2   8   3          6.67          4.01         2.94 o
  -1   8   3         29.00         24.07         3.00 o
   0   8   3         80.72         84.28         3.67 o
   1   8   3         21.53         21.71         2.23 o
   2   8   3         23.17         23.25         2.08 o
   3   8   3          7.37          4.45         2.05 o
   4   8   3         23.67         24.28         2.72 o
   5   8   3          2.86          4.72         1.94 o
   6   8   3         26.21         22.20         3.81 o
  -3   9   3          3.52          5.80         3.91 o
  -2   9   3          0.06         -2.51         3.68 o
  -1   9   3          6.87         10.10         3.20 o
   0   9   3         45.67         37.80         3.48 o
   1   9   3         12.52          9.58         3.46 o
   2   9   3         11.70          9.53         2.77 o
   3   9   3          0.80         -1.06         2.13 o
   4   9   3         59.67         60.67         2.78 o
   5   9   3         16.03         16.88         3.63 o
  -1  10   3          0.74          3.41         4.52 o
   0  10   3         22.03         19.22         3.92 o
   1  10   3          9.65          8.13         2.25 o
   2  10   3         57.13         50.56         3.24 o
   3  10   3         44.72         41.83         3.42 o
   4  10   3         11.32         16.82         2.68 o
   1  11   3          6.12         11.16         4.17 o
   2  11   3          2.61          4.36         5.44 o
  -3 -10   4         35.62         33.54         2.71 o
  -2 -10   4          0.23         -0.12         3.22 o
  -1 -10   4          5.76          0.11         2.77 o
   0 -10   4         13.01         15.73         4.09 o
   1 -10   4          9.28         11.95         3.32 o
  -4  -9   4          0.07          3.28         2.27 o
  -3  -9   4          0.03         -0.65         2.52 o
  -2  -9   4         46.79         47.01         2.88 o
  -1  -9   4        123.47        127.19         3.22 o
   0  -9   4         44.08         40.83         2.40 o
   1  -9   4         22.57         27.21         2.80 o
   2  -9   4         47.34         48.99         3.07 o
  -5  -8   4          0.09         -0.66         2.23 o
  -4  -8   4          9.68         13.06         2.71 o
  -3  -8   4          0.02         -1.13         2.01 o
  -2  -8   4          1.21          5.65         4.16 o
  -1  -8   4         24.16         22.45         2.09 o
   0  -8   4        293.00        311.49         6.04 o
   1  -8   4         32.04         25.45         2.16 o
   2  -8   4          0.78          0.87         2.35 o
   3  -8   4          1.74         -2.87         2.87 o
  -6  -7   4          0.01          1.07         3.85 o
  -5  -7   4         66.03         58.15         2.91 o
  -4  -7   4         31.98         29.57         2.00 o
  -3  -7   4         90.57         92.55         2.43 o
  -2  -7   4        114.86        105.02         2.19 o
  -1  -7   4         64.45         61.47         1.74 o
   0  -7   4         75.54         76.20         2.13 o
   1  -7   4        110.99        117.79         2.61 o
   2  -7   4        202.30        212.93         3.38 o
   3  -7   4         33.56         32.93         2.31 o
   4  -7   4         22.20         28.00         2.84 o
  -6  -6   4          4.75          4.42         3.74 o
  -5  -6   4          0.68          0.35         1.34 o
  -4  -6   4        334.62        357.21         3.30 o
  -3  -6   4         21.72         23.68         1.28 o
  -2  -6   4          8.50          9.53         1.06 o
  -1  -6   4        262.66        283.66         3.04 o
   0  -6   4        239.78        237.41         2.80 o
   1  -6   4         64.40         68.75         1.51 o
   2  -6   4        176.73        160.00         2.48 o
   3  -6   4          0.88         -1.71         2.22 o
   4  -6   4          4.00          2.75         1.70 o
   5  -6   4          0.38         -0.24         2.78 o
  -6  -5   4          0.12         -0.07         3.08 o
  -5  -5   4          4.67          3.76         1.26 o
  -4  -5   4         93.50         95.91         1.52 o
  -3  -5   4          8.34          8.60         1.08 o
  -2  -5   4          1.70          0.45         0.92 o
  -1  -5   4         99.34         86.01         1.48 o
   0  -5   4          0.02         -1.03         1.03 o
   1  -5   4         52.85         51.53         1.70 o
   2  -5   4         40.80         41.37         1.22 o
   3  -5   4         66.13         56.40         1.51 o
   4  -5   4         13.31         16.29         1.49 o
   5  -5   4         11.83          8.32         2.29 o
  -7  -4   4          2.49         -3.51         5.91 o
  -6  -4   4         19.60         10.97         3.30 o
  -5  -4   4          0.01         -0.89         0.96 o
  -4  -4   4         85.98         81.28         1.27 o
  -3  -4   4          2.87          1.65         0.91 o
  -2  -4   4        124.87        126.75         1.59 o
  -1  -4   4         20.62         18.69         0.86 o
   0  -4   4        179.82        215.02         2.40 o
   1  -4   4          8.65          8.14         0.72 o
   2  -4   4         57.71         51.55         1.12 o
   3  -4   4          3.99          2.62         0.90 o
   4  -4   4         24.55         14.65         1.21 o
   5  -4   4          3.79          4.97         1.53 o
   6  -4   4          0.37          5.43         5.79 o
  -7  -3   4          0.14          1.10         5.14 o
  -6  -3   4         17.40          9.59         3.76 o
  -5  -3   4          0.22          0.29         0.76 o
  -4  -3   4         11.88         11.75         0.76 o
  -3  -3   4         86.21         96.98         1.16 o
  -2  -3   4         19.15         19.91         0.71 o
  -1  -3   4        411.28        417.12         3.15 o
   0  -3   4       2164.49       2258.90        17.33 o
   1  -3   4        126.69         98.32         1.39 o
   2  -3   4          8.63          7.68         0.64 o
   3  -3   4        131.74        118.21         1.54 o
   4  -3   4         12.96         16.30         0.92 o
   5  -3   4          0.00          0.02         1.06 o
   6  -3   4         12.71         13.86         2.63 o
  -7  -2   4          1.34         -3.50         3.50 o
  -6  -2   4         25.84         24.00         4.85 o
  -5  -2   4          1.02         -1.72         2.46 o
  -4  -2   4         21.67         21.48         0.75 o
  -3  -2   4        176.85        188.64         1.93 o
  -2  -2   4        930.11       1029.22         5.55 o
  -1  -2   4        388.81        410.94         2.57 o
   0  -2   4       1834.51       1784.31        13.69 o
   1  -2   4         21.68         26.32         0.58 o
   2  -2   4        168.82        178.55         1.66 o
   3  -2   4         42.10         54.64         0.93 o
   4  -2   4          2.32          1.67         0.86 o
   5  -2   4         23.50         22.75         1.34 o
   6  -2   4          0.33         -1.24         1.85 o
  -7  -1   4          0.32         -0.78         4.26 o
  -6  -1   4         18.85         19.56         4.73 o
  -5  -1   4          1.56         -0.87         3.11 o
  -4  -1   4          9.51          8.49         0.62 o
  -3  -1   4          0.61          1.31         0.52 o
  -2  -1   4        622.96        627.21         3.29 o
  -1  -1   4         56.93         47.78         0.56 o
   0  -1   4         73.88         55.49         0.68 o
   1  -1   4        236.25        233.39         1.67 o
   2  -1   4        552.47        580.46         3.27 o
   3  -1   4          8.18          6.21         0.57 o
   4  -1   4          6.29          4.39         0.65 o
   5  -1   4          2.19          1.77         1.26 o
   6  -1   4          2.34          2.87         1.83 o
   7  -1   4          0.86          2.15         4.07 o
  -7   0   4          0.12         -2.32         3.93 o
  -6   0   4          0.15          0.93         2.72 o
  -5   0   4         53.93         56.42         1.77 o
  -4   0   4         37.93         36.54         0.90 o
  -3   0   4         28.41         21.87         0.65 o
  -2   0   4        742.08        799.30         4.53 o
  -1   0   4        263.44        269.42         2.26 o
   0   0   4       1780.72       1673.44        18.39 o
   1   0   4       1100.05       1041.33         7.23 o
   2   0   4        179.91        175.93         1.25 o
   3   0   4         90.28        103.65         1.01 o
   4   0   4         16.37         17.53         0.58 o
   5   0   4          0.88         -0.48         1.34 o
   6   0   4         21.25         18.39         1.94 o
   7   0   4          9.82         -2.92         4.42 o
  -7   1   4          1.01          5.51         4.06 o
  -6   1   4          0.12          2.22         2.81 o
  -5   1   4         31.12         27.90         1.53 o
  -4   1   4         11.33          9.83         0.69 o
  -3   1   4         68.54         85.35         1.06 o
  -2   1   4        640.96        678.01         3.93 o
  -1   1   4         15.38         12.40         0.62 o
   0   1   4         18.48         19.26         0.65 o
   1   1   4       3633.74       3477.40        20.58 o
   2   1   4        285.95        306.45         2.07 o
   3   1   4          0.85         -0.28         0.41 o
   4   1   4         10.49         15.04         0.96 o
   5   1   4          3.58          2.22         1.32 o
   6   1   4         71.62         71.51         2.49 o
   7   1   4          3.83          4.44         6.15 o
  -6   2   4          3.83          5.33         6.46 o
  -5   2   4         49.52         52.53         1.13 o
  -4   2   4         85.08         87.65         1.08 o
  -3   2   4         48.09         36.45         0.73 o
  -2   2   4         30.32         35.08         0.89 o
  -1   2   4       1310.79       1404.45         6.88 o
   0   2   4          3.99          3.34         0.55 o
   1   2   4       2479.80       2524.78        17.58 o
   2   2   4         10.96         11.67         0.65 o
   3   2   4          0.01          1.03         0.43 o
   4   2   4          0.02         -0.53         0.53 o
   5   2   4          3.41          3.67         1.33 o
   6   2   4          2.06          1.62         1.69 o
   7   2   4         21.62         29.77         7.13 o
  -6   3   4          0.00         -2.27         3.99 o
  -5   3   4          0.20          2.14         1.07 o
  -4   3   4        303.94        306.64         2.43 o
  -3   3   4          3.51          3.62         0.78 o
  -2   3   4          1.37          1.35         0.66 o
  -1   3   4        939.10        938.22         5.99 o
   0   3   4        257.68        230.48         2.14 o
   1   3   4         40.95         48.43         0.72 o
   2   3   4          8.17         23.67         0.59 o
   3   3   4         22.86         31.05         0.69 o
   4   3   4          3.26          3.47         0.55 o
   5   3   4         95.84        105.11         2.18 o
   6   3   4         58.96         60.83         2.37 o
   7   3   4         12.40         12.38         4.14 o
  -6   4   4          0.01         -2.97         7.46 o
  -5   4   4          5.70          5.63         1.37 o
  -4   4   4        134.77        137.39         1.71 o
  -3   4   4         11.85         13.96         0.86 o
  -2   4   4         55.32         63.85         1.20 o
  -1   4   4        811.78        849.33         5.03 o
   0   4   4        377.51        363.48         3.16 o
   1   4   4        248.14        268.48         2.45 o
   2   4   4        284.57        253.96         2.19 o
   3   4   4          1.86         -0.19         0.62 o
   4   4   4         27.86         24.49         1.05 o
   5   4   4          4.48          2.39         0.88 o
   6   4   4          1.91          2.58         2.16 o
   7   4   4          0.01          3.42         2.53 o
  -5   5   4          0.03         -2.47         2.47 o
  -4   5   4         35.04         33.65         1.43 o
  -3   5   4          4.72          4.51         0.97 o
  -2   5   4         12.61         14.83         0.89 o
  -1   5   4         35.65         48.12         1.07 o
   0   5   4        165.24        150.16         1.87 o
   1   5   4         55.02         58.89         1.04 o
   2   5   4        197.93        206.46         2.18 o
   3   5   4         43.85         34.75         0.96 o
   4   5   4         44.91         45.83         1.15 o
   5   5   4         77.65         75.86         1.39 o
   6   5   4          8.38          9.36         2.78 o
   7   5   4          0.66         -3.33         3.33 o
  -5   6   4         20.05         29.43         3.93 o
  -4   6   4         33.12         31.31         2.25 o
  -3   6   4         40.25         48.47         1.61 o
  -2   6   4         92.41         84.56         1.66 o
  -1   6   4          4.43          2.54         0.79 o
   0   6   4         13.20         12.24         0.97 o
   1   6   4         82.45         84.97         1.28 o
   2   6   4          5.02          4.81         1.15 o
   3   6   4         11.44         15.52         1.25 o
   4   6   4          0.14          1.77         1.11 o
   5   6   4         29.57         30.45         1.40 o
   6   6   4          0.77          0.65         2.97 o
  -4   7   4          0.37         -1.02         2.39 o
  -3   7   4          7.27          6.26         2.41 o
  -2   7   4          0.57          2.21         2.29 o
  -1   7   4          0.16          1.64         1.59 o
   0   7   4         73.87         73.46         2.00 o
   1   7   4          3.37          1.97         0.93 o
   2   7   4          9.83          6.78         1.71 o
   3   7   4          4.18          6.47         1.77 o
   4   7   4         11.19         12.42         1.59 o
   5   7   4         20.41         19.28         1.87 o
   6   7   4         11.68          4.75         3.08 o
  -4   8   4          0.01         -0.43         4.80 o
  -3   8   4         11.12          7.53         3.33 o
  -2   8   4         22.95         19.99         2.80 o
  -1   8   4         12.11          5.40         2.83 o
   0   8   4         34.68         31.91         2.97 o
   1   8   4          0.57          1.99         1.59 o
   2   8   4          9.95         11.67         1.91 o
   3   8   4          2.30          1.48         1.71 o
   4   8   4          0.67          4.05         1.84 o
   5   8   4          3.55          4.60         2.12 o
   6   8   4          3.04         11.13         4.18 o
  -3   9   4          5.28         -1.19         4.27 o
  -2   9   4          0.50         -2.02         3.49 o
  -1   9   4          1.06          3.86         3.20 o
   0   9   4         27.51         31.25         3.85 o
   1   9   4        214.86        243.51         4.30 o
   2   9   4         83.39         92.26         3.21 o
   3   9   4          1.15         -2.06         2.97 o
   4   9   4          5.43          8.26         2.14 o
   5   9   4          0.70          1.06         2.50 o
  -1  10   4         18.82         20.27         4.28 o
   0  10   4         36.69         36.21         5.06 o
   1  10   4          1.15          1.54         5.03 o
   2  10   4          2.56          1.81         2.58 o
   3  10   4          2.57          3.69         3.27 o
   4  10   4          0.01          1.75         3.65 o
   1  11   4         42.82         44.78         4.70 o
   2  11   4          3.95         -2.28         4.84 o
  -3 -10   5         59.71         56.52         3.07 o
  -2 -10   5          0.13         -0.39         2.90 o
  -1 -10   5          6.32          8.68         2.44 o
   0 -10   5          4.27          5.99         3.24 o
  -4  -9   5          1.18          0.49         2.62 o
  -3  -9   5          0.11          0.93         2.36 o
  -2  -9   5         11.77          8.10         2.71 o
  -1  -9   5          1.73          2.05         2.41 o
   0  -9   5         11.29         10.82         2.64 o
   1  -9   5         95.39         99.81         3.29 o
   2  -9   5         66.72         65.56         3.37 o
  -5  -8   5          3.10          3.49         2.22 o
  -4  -8   5          1.93          2.33         2.20 o
  -3  -8   5         23.44         19.64         2.42 o
  -2  -8   5         13.20         17.67         3.21 o
  -1  -8   5          0.04         -1.30         1.94 o
   0  -8   5         24.12         18.19         2.24 o
   1  -8   5        191.36        207.03         4.81 o
   2  -8   5          9.10         14.82         2.44 o
   3  -8   5          8.83         12.59         3.87 o
  -6  -7   5          5.53          0.06         4.54 o
  -5  -7   5        111.27        113.24         3.25 o
  -4  -7   5         27.88         24.36         1.89 o
  -3  -7   5          2.78          1.81         1.78 o
  -2  -7   5         28.82         22.83         1.72 o
  -1  -7   5        203.57        180.37         2.80 o
   0  -7   5        465.40        477.82         5.90 o
   1  -7   5        167.19        167.41         3.20 o
   2  -7   5         21.54         21.68         2.45 o
   3  -7   5          4.46          4.92         1.99 o
   4  -7   5          1.17          4.02         2.50 o
  -6  -6   5          9.00         11.17         3.51 o
  -5  -6   5         14.69         14.83         2.18 o
  -4  -6   5          4.66          4.04         1.45 o
  -3  -6   5        103.78         99.24         1.94 o
  -2  -6   5        208.71        201.85         2.41 o
  -1  -6   5         56.03         59.74         1.83 o
   0  -6   5          0.11          0.82         1.28 o
   1  -6   5        568.26        568.45         5.38 o
   2  -6   5         63.16         64.47         2.02 o
   3  -6   5          0.03          0.69         1.72 o
   4  -6   5         15.73         12.19         2.81 o
   5  -6   5          0.27          3.50         2.52 o
  -6  -5   5         20.62         20.37         3.55 o
  -5  -5   5         26.93         30.89         1.78 o
  -4  -5   5        105.04        108.67         1.92 o
  -3  -5   5         63.99         69.93         1.34 o
  -2  -5   5         84.81         74.37         1.43 o
  -1  -5   5        311.78        334.68         3.17 o
   0  -5   5         30.14         23.10         1.07 o
   1  -5   5          5.39          6.83         1.23 o
   2  -5   5          1.15          2.23         1.01 o
   3  -5   5          6.04          2.95         1.48 o
   4  -5   5          7.38         11.62         1.56 o
   5  -5   5         25.91         21.39         3.19 o
  -7  -4   5          1.73          1.56         4.58 o
  -6  -4   5         36.19         22.59         4.34 o
  -5  -4   5         18.70         19.87         1.21 o
  -4  -4   5          9.16          9.77         1.04 o
  -3  -4   5        236.57        236.53         2.21 o
  -2  -4   5        332.88        352.56         2.55 o
  -1  -4   5        140.27        148.58         1.74 o
   0  -4   5          1.62         -0.44         0.70 o
   1  -4   5         13.24         14.58         0.91 o
   2  -4   5         24.53         19.43         0.94 o
   3  -4   5         13.12         15.11         1.05 o
   4  -4   5         33.43         29.42         1.34 o
   5  -4   5         25.38         24.79         2.38 o
   6  -4   5          3.33          8.26         3.61 o
  -7  -3   5          5.48          1.88         5.83 o
  -6  -3   5          0.00         -0.40         3.60 o
  -5  -3   5          2.14          1.70         0.92 o
  -4  -3   5         10.14          8.14         0.79 o
  -3  -3   5          2.20          0.73         0.65 o
  -2  -3   5         11.37         13.84         0.65 o
  -1  -3   5        254.05        292.16         2.42 o
   0  -3   5        248.00        240.25         2.30 o
   1  -3   5        207.03        217.89         2.16 o
   2  -3   5        114.18         85.93         1.21 o
   3  -3   5          8.55          8.29         0.93 o
   4  -3   5         29.91         28.68         1.21 o
   5  -3   5          7.20          3.21         1.20 o
   6  -3   5          0.01          2.44         5.66 o
  -7  -2   5          0.09          3.92         3.54 o
  -6  -2   5         18.34         14.49         3.93 o
  -5  -2   5         38.92         38.76         1.26 o
  -4  -2   5          3.64          2.45         0.74 o
  -3  -2   5         35.25         36.18         0.75 o
  -2  -2   5        572.17        605.40         4.50 o
  -1  -2   5        209.56        220.59         1.62 o
   0  -2   5         16.24          4.55         0.71 o
   1  -2   5         94.18         78.04         1.01 o
   2  -2   5         20.73         24.10         0.65 o
   3  -2   5         49.87         47.35         0.85 o
   4  -2   5         17.70         20.77         0.98 o
   5  -2   5         88.23         86.50         1.40 o
   6  -2   5          6.91         12.51         3.84 o
  -7  -1   5          1.56         -4.49        10.50 o
  -6  -1   5          2.37          1.19         2.92 o
  -5  -1   5         34.31         34.85         2.39 o
  -4  -1   5         18.90         21.97         0.77 o
  -3  -1   5          6.14          5.67         0.67 o
  -2  -1   5        415.72        431.69         2.38 o
  -1  -1   5       1283.24       1192.90         6.25 o
   0  -1   5         11.13          9.79         0.50 o
   1  -1   5        684.56        660.02         3.85 o
   2  -1   5        440.38        457.06         2.80 o
   3  -1   5         99.68         86.92         1.07 o
   4  -1   5         24.95         32.53         0.82 o
   5  -1   5          0.16          0.62         0.69 o
   6  -1   5          4.57          3.47         2.17 o
  -7   0   5          1.53          4.75         3.71 o
  -6   0   5          3.32         -0.97         2.54 o
  -5   0   5         17.70         18.05         0.86 o
  -4   0   5        106.38        110.72         1.25 o
  -3   0   5        208.57        231.91         1.86 o
  -2   0   5       1279.59       1422.50         7.43 o
  -1   0   5         46.94         42.47         0.79 o
   0   0   5       1622.41       1472.34        14.11 o
   1   0   5         22.84         17.92         0.49 o
   2   0   5        391.40        408.88         2.68 o
   3   0   5          0.56          0.05         0.55 o
   4   0   5          0.48         -0.62         0.62 o
   5   0   5          0.47          0.84         1.28 o
   6   0   5          0.91          0.15         2.48 o
   7   0   5         23.26         19.65         3.31 o
  -6   1   5          1.62          0.30         2.95 o
  -5   1   5         10.57         10.78         0.93 o
  -4   1   5         39.74         37.66         0.94 o
  -3   1   5         41.10         42.25         0.91 o
  -2   1   5         23.79         24.49         0.73 o
  -1   1   5          1.97          2.54         0.58 o
   0   1   5        633.18        603.31         4.35 o
   1   1   5       3504.16       3462.94        20.50 o
   2   1   5         51.30         50.14         0.90 o
   3   1   5        481.57        480.77         2.84 o
   4   1   5          2.40          1.28         0.73 o
   5   1   5         13.99         11.82         1.21 o
   6   1   5         68.22         64.12         2.31 o
   7   1   5          0.13          0.91         2.89 o
  -6   2   5         27.31         30.61         4.28 o
  -5   2   5          1.03          2.02         0.95 o
  -4   2   5         62.49         64.94         1.44 o
  -3   2   5         23.70         18.80         0.69 o
  -2   2   5          1.80          1.96         0.63 o
  -1   2   5         30.77         33.38         0.80 o
   0   2   5        879.47        878.24         6.03 o
   1   2   5       1076.52       1080.25         7.59 o
   2   2   5        240.79        242.40         1.98 o
   3   2   5        291.22        265.05         1.91 o
   4   2   5          9.97          2.70         0.53 o
   5   2   5          5.90          4.77         1.21 o
   6   2   5          2.34          2.06         1.62 o
   7   2   5         35.81         34.88         6.42 o
  -6   3   5          1.48          6.04         3.94 o
  -5   3   5          8.98          8.71         1.37 o
  -4   3   5        616.48        641.59         4.11 o
  -3   3   5         14.36         14.21         1.09 o
  -2   3   5         12.03         15.03         0.73 o
  -1   3   5        256.35        277.22         2.31 o
   0   3   5          2.87          2.41         0.59 o
   1   3   5        179.71        157.91         1.83 o
   2   3   5        214.75        244.94         2.09 o
   3   3   5         24.30         25.25         0.69 o
   4   3   5          0.09         -0.09         0.56 o
   5   3   5         47.16         54.77         1.24 o
   6   3   5         80.92         87.23         2.40 o
   7   3   5         19.72         20.03         3.46 o
  -6   4   5          0.00          2.03         4.02 o
  -5   4   5         14.15         17.63         1.98 o
  -4   4   5         24.96         25.68         1.17 o
  -3   4   5          2.80          1.57         0.91 o
  -2   4   5         37.73         37.15         0.96 o
  -1   4   5        125.14        113.02         1.41 o
   0   4   5         25.85         26.12         1.02 o
   1   4   5       1048.29        951.29         6.87 o
   2   4   5        346.58        343.21         2.70 o
   3   4   5         17.09         15.26         0.87 o
   4   4   5         17.89         14.47         0.78 o
   5   4   5          3.14          2.18         0.79 o
   6   4   5          3.90          3.18         1.82 o
   7   4   5          2.32          1.20         3.14 o
  -5   5   5          2.34          0.13         2.49 o
  -4   5   5         67.56         68.28         1.84 o
  -3   5   5         35.72         36.74         1.29 o
  -2   5   5          0.24          0.00         0.81 o
  -1   5   5        171.10        170.75         1.75 o
   0   5   5        210.05        213.37         2.31 o
   1   5   5          0.01          0.17         0.83 o
   2   5   5         78.22         94.37         1.40 o
   3   5   5          3.32          0.98         0.68 o
   4   5   5         15.16         23.57         1.01 o
   5   5   5         75.15         77.32         1.46 o
   6   5   5          8.99         12.93         2.80 o
   7   5   5          3.43          3.73         4.58 o
  -5   6   5         26.19         34.28         2.70 o
  -4   6   5         14.81         12.83         2.08 o
  -3   6   5          0.03          0.33         1.25 o
  -2   6   5          3.92          3.73         1.22 o
  -1   6   5          0.77          1.29         0.90 o
   0   6   5         65.35         57.36         1.24 o
   1   6   5          9.38          5.04         0.75 o
   2   6   5          1.28         -0.94         0.94 o
   3   6   5          0.27         -0.87         0.95 o
   4   6   5          0.01          2.59         1.10 o
   5   6   5         19.75         28.09         1.61 o
   6   6   5          3.05          3.56         7.26 o
  -4   7   5          0.64         -4.31         4.54 o
  -3   7   5          1.75          2.19         2.24 o
  -2   7   5          0.99         -0.78         1.44 o
  -1   7   5          0.13          3.10         1.64 o
   0   7   5        170.62        170.78         2.51 o
   1   7   5          0.40         -0.39         0.97 o
   2   7   5         60.48         66.73         1.36 o
   3   7   5          1.81          2.00         1.33 o
   4   7   5         20.64         23.72         1.89 o
   5   7   5          1.92          0.55         1.62 o
   6   7   5          0.31         -1.59         3.27 o
  -3   8   5          2.85          4.04         3.30 o
  -2   8   5         59.35         49.10         4.14 o
  -1   8   5          2.00         -3.10         3.10 o
   0   8   5         17.73         14.83         2.33 o
   1   8   5          0.48          2.95         1.35 o
   2   8   5          0.02         -0.98         1.58 o
   3   8   5         30.96         25.49         2.23 o
   4   8   5          2.14          2.45         1.87 o
   5   8   5          0.10          6.91         1.87 o
  -3   9   5          1.83          3.45         3.98 o
  -2   9   5          8.34          9.50         4.62 o
  -1   9   5         10.15         10.91         7.57 o
   0   9   5         72.41         76.29         3.98 o
   1   9   5         67.09         73.33         3.25 o
   2   9   5          8.50         11.46         1.93 o
   3   9   5        102.88         98.44         3.41 o
   4   9   5          5.55          6.36         2.86 o
   5   9   5         10.36          7.27         2.63 o
  -1  10   5         26.19         30.31         3.47 o
   0  10   5          3.10          1.46         3.42 o
   1  10   5          6.38         -0.26         4.69 o
   2  10   5          2.76          5.75         3.93 o
   3  10   5          0.30          9.77         3.73 o
   4  10   5          0.64          1.20         3.71 o
  -2 -10   6         17.25          6.72         4.64 o
  -1 -10   6          1.53          4.47         2.77 o
   0 -10   6         21.81         25.08         4.49 o
  -4  -9   6          0.35         -1.43         2.76 o
  -3  -9   6          9.84         10.80         2.88 o
  -2  -9   6          1.98          3.51         5.45 o
  -1  -9   6         50.36         49.71         2.78 o
   0  -9   6         26.42         24.88         4.53 o
   1  -9   6         24.65         26.74         2.66 o
   2  -9   6          8.98          9.85         3.05 o
  -5  -8   6          0.74          4.18         2.28 o
  -4  -8   6         45.28         45.10         2.73 o
  -3  -8   6         37.64         37.50         4.20 o
  -2  -8   6         15.44         16.33         2.51 o
  -1  -8   6         37.34         38.76         2.58 o
   0  -8   6         49.36         51.87         2.90 o
   1  -8   6        146.11        161.16         4.02 o
   2  -8   6          0.81          3.71         2.67 o
   3  -8   6          3.23          0.77         2.21 o
  -5  -7   6         24.07         23.54         2.68 o
  -4  -7   6        211.47        211.97         5.52 o
  -3  -7   6        199.47        212.16         3.25 o
  -2  -7   6         82.10         84.81         2.46 o
  -1  -7   6        170.79        166.32         3.35 o
   0  -7   6         49.62         48.58         2.07 o
   1  -7   6          2.16         -0.69         2.43 o
   2  -7   6         60.12         73.29         3.75 o
   3  -7   6         34.98         37.62         2.38 o
   4  -7   6          2.23          5.87         2.43 o
  -6  -6   6          0.75         -2.57         3.80 o
  -5  -6   6         94.88         93.92         2.60 o
  -4  -6   6         48.17         49.09         1.68 o
  -3  -6   6         65.83         68.63         1.68 o
  -2  -6   6         15.20         12.55         1.26 o
  -1  -6   6          9.63          5.03         1.10 o
   0  -6   6         27.46         24.62         1.76 o
   1  -6   6        306.35        310.42         3.78 o
   2  -6   6         75.06         73.64         2.38 o
   3  -6   6         16.09         19.25         1.80 o
   4  -6   6          1.90          1.44         2.57 o
  -6  -5   6          2.46          4.10         3.41 o
  -5  -5   6          6.46          7.69         1.52 o
  -4  -5   6        639.87        666.51         4.78 o
  -3  -5   6        154.30        156.70         1.85 o
  -2  -5   6         38.51         34.54         1.07 o
  -1  -5   6         71.54         75.79         1.48 o
   0  -5   6         35.04         35.97         1.15 o
   1  -5   6        166.92        156.19         2.28 o
   2  -5   6         13.87         13.98         1.12 o
   3  -5   6        114.60        131.08         2.53 o
   4  -5   6          9.80         10.05         1.63 o
   5  -5   6         27.79         26.26         2.67 o
  -6  -4   6         48.44         51.21         8.72 o
  -5  -4   6         61.18         62.68         1.39 o
  -4  -4   6         35.62         38.49         1.27 o
  -3  -4   6         99.17        100.03         1.39 o
  -2  -4   6         21.38         25.65         0.86 o
  -1  -4   6        149.39        168.20         1.81 o
   0  -4   6        773.84        811.99         6.83 o
   1  -4   6        365.34        375.23         3.36 o
   2  -4   6          6.98          9.91         0.90 o
   3  -4   6         10.13         11.66         1.18 o
   4  -4   6          0.26          2.39         1.16 o
   5  -4   6         27.73         21.53         2.02 o
  -7  -3   6          1.43         -0.15         4.55 o
  -6  -3   6          0.04         -2.79         3.99 o
  -5  -3   6          0.00         -0.19         1.41 o
  -4  -3   6         46.43         52.38         1.10 o
  -3  -3   6         21.49         23.87         1.29 o
  -2  -3   6        127.89        144.51         1.41 o
  -1  -3   6        956.90       1010.95         6.01 o
   0  -3   6          1.69          0.51         0.66 o
   1  -3   6         15.69         13.88         0.62 o
   2  -3   6         16.83         17.06         0.75 o
   3  -3   6        118.84        121.83         1.41 o
   4  -3   6         13.79         12.75         1.23 o
   5  -3   6         15.82         18.55         1.69 o
   6  -3   6          5.32          3.71         4.05 o
  -7  -2   6          0.12          7.99         4.31 o
  -6  -2   6          8.89          4.71         6.07 o
  -5  -2   6          6.88          7.79         0.98 o
  -4  -2   6          3.09          1.21         0.90 o
  -3  -2   6         13.37         15.75         0.69 o
  -2  -2   6        149.50        151.04         1.50 o
  -1  -2   6        139.54        154.38         1.27 o
   0  -2   6        465.39        450.31         2.99 o
   1  -2   6        768.42        756.55         4.66 o
   2  -2   6         27.01         31.82         0.74 o
   3  -2   6         89.46         74.17         1.03 o
   4  -2   6          8.18          5.14         0.79 o
   5  -2   6          5.48          5.78         1.20 o
   6  -2   6          7.43          3.63         3.73 o
  -7  -1   6          0.07          4.19         3.68 o
  -6  -1   6          0.84          3.91         3.28 o
  -5  -1   6         57.46         54.99         1.26 o
  -4  -1   6         13.40         12.56         0.81 o
  -3  -1   6        270.98        282.88         2.22 o
  -2  -1   6          6.97          9.16         0.46 o
  -1  -1   6          5.02          8.68         0.49 o
   0  -1   6        151.77        162.02         1.50 o
   1  -1   6        140.01        135.63         1.23 o
   2  -1   6        336.13        354.09         2.57 o
   3  -1   6         29.02         31.71         0.86 o
   4  -1   6          2.85          2.29         0.79 o
   5  -1   6          0.02         -0.93         1.29 o
   6  -1   6          0.36          4.32         2.25 o
  -7   0   6          1.33          1.37         3.93 o
  -6   0   6          3.26          4.62         2.56 o
  -5   0   6          6.93          7.75         0.86 o
  -4   0   6        103.07        110.40         1.37 o
  -3   0   6         22.71         26.40         0.95 o
  -2   0   6        538.83        612.63         3.80 o
  -1   0   6         76.81         76.44         1.15 o
   0   0   6        520.79        539.62         3.80 o
   1   0   6        147.10        142.51         1.59 o
   2   0   6         82.98         75.99         0.96 o
   3   0   6          1.29          2.13         0.70 o
   4   0   6         62.85         68.28         1.09 o
   5   0   6         48.39         45.29         1.17 o
   6   0   6          0.04         -1.58         2.15 o
  -6   1   6          0.79         -2.46         3.53 o
  -5   1   6          2.13          4.97         1.04 o
  -4   1   6        169.26        163.57         1.68 o
  -3   1   6         12.08         12.71         0.92 o
  -2   1   6        166.52        152.80         1.76 o
  -1   1   6        872.05        824.11         5.83 o
   0   1   6        164.27        150.93         1.81 o
   1   1   6          0.00         -0.71         0.71 o
   2   1   6        208.65        227.66         2.02 o
   3   1   6        521.45        465.23         2.99 o
   4   1   6         33.27         27.18         0.82 o
   5   1   6          3.37          2.10         1.05 o
   6   1   6          2.29          4.09         2.38 o
   7   1   6          0.23          1.07         3.67 o
  -6   2   6          0.78          8.36         5.78 o
  -5   2   6          4.45          4.43         1.09 o
  -4   2   6        184.14        179.75         1.89 o
  -3   2   6          0.70          0.48         0.60 o
  -2   2   6         64.05         77.06         1.05 o
  -1   2   6         21.69         17.09         0.73 o
   0   2   6        130.95        115.19         2.15 o
   1   2   6       1200.85       1109.07         7.45 o
   2   2   6       1065.03       1073.54         6.70 o
   3   2   6         22.52         23.25         0.82 o
   4   2   6          0.57          1.01         0.54 o
   5   2   6          4.69          0.94         0.76 o
   6   2   6          8.47         10.46         1.91 o
   7   2   6         26.95         30.43         4.06 o
  -6   3   6          1.09          6.82         3.89 o
  -5   3   6         19.18         19.14         1.56 o
  -4   3   6        406.36        412.23         2.98 o
  -3   3   6          6.89          7.02         0.81 o
  -2   3   6        230.60        238.95         2.31 o
  -1   3   6        224.80        227.22         2.35 o
   0   3   6        737.12        751.55         4.82 o
   1   3   6        352.72        332.79         2.77 o
   2   3   6        698.62        704.30         4.55 o
   3   3   6          2.81          5.49         0.58 o
   4   3   6         37.41         39.20         0.81 o
   5   3   6         10.42         12.00         1.12 o
   6   3   6          5.48          4.71         1.55 o
   7   3   6         34.99         42.44         5.06 o
  -6   4   6         11.61         15.22         6.32 o
  -5   4   6          0.70         -1.82         1.82 o
  -4   4   6          7.25          4.51         1.57 o
  -3   4   6          2.38          1.19         0.89 o
  -2   4   6          4.49          2.96         0.75 o
  -1   4   6         32.26         33.33         0.82 o
   0   4   6         85.23         71.10         1.42 o
   1   4   6        568.14        511.33         4.43 o
   2   4   6        926.37        980.60         5.98 o
   3   4   6         10.56         12.92         0.84 o
   4   4   6          0.66         -0.74         0.74 o
   5   4   6         39.05         41.71         1.03 o
   6   4   6          0.62         -1.70         1.70 o
   7   4   6          2.08         -1.20         4.65 o
  -5   5   6          2.92          0.54         2.27 o
  -4   5   6         39.54         34.86         1.59 o
  -3   5   6         40.47         39.61         1.30 o
  -2   5   6          4.14          1.94         0.97 o
  -1   5   6         30.04         38.05         0.90 o
   0   5   6        214.33        205.72         2.27 o
   1   5   6         45.62         39.34         1.51 o
   2   5   6         13.52          6.70         0.79 o
   3   5   6         58.85         51.73         1.20 o
   4   5   6         62.57         68.79         1.25 o
   5   5   6         13.03         19.66         1.16 o
   6   5   6         17.58         16.36         2.26 o
  -5   6   6         16.16         31.35         4.11 o
  -4   6   6         17.53         21.41         2.39 o
  -3   6   6         23.33         24.63         1.58 o
  -2   6   6          9.49          5.77         1.30 o
  -1   6   6          0.40          2.48         0.83 o
   0   6   6        102.94        111.19         1.57 o
   1   6   6          0.00          1.04         0.99 o
   2   6   6         65.52         66.24         1.29 o
   3   6   6         49.58         49.69         1.38 o
   4   6   6         24.14         23.21         1.18 o
   5   6   6         77.28         71.97         1.71 o
   6   6   6          9.11          6.40         3.94 o
  -4   7   6          0.39         -1.95         2.54 o
  -3   7   6          3.47          1.52         2.07 o
  -2   7   6          1.48          0.47         1.52 o
  -1   7   6         20.78         18.69         1.44 o
   0   7   6        246.42        260.22         3.54 o
   1   7   6         47.15         49.21         2.23 o
   2   7   6         64.66         72.68         1.97 o
   3   7   6         30.42         28.86         1.50 o
   4   7   6          1.34         -0.58         1.37 o
   5   7   6          1.44          3.31         1.75 o
   6   7   6         18.11         31.07         7.64 o
  -3   8   6          0.54         -1.10         3.24 o
  -2   8   6          0.79          0.37         3.17 o
  -1   8   6         14.64         16.98         1.87 o
   0   8   6         56.70         53.60         4.47 o
   1   8   6         39.21         37.10         2.79 o
   2   8   6         10.69         14.73         2.24 o
   3   8   6         30.85         36.58         2.47 o
   4   8   6          3.58          7.42         4.94 o
   5   8   6          6.99          5.61         2.07 o
  -2   9   6         18.58         25.70         3.81 o
  -1   9   6          2.81         -0.21         3.11 o
   0   9   6         21.51         21.43         3.19 o
   1   9   6          0.11         -2.22         3.65 o
   2   9   6          6.15          3.02         1.87 o
   3   9   6         48.27         41.06         3.26 o
   4   9   6          0.00         -2.76         2.76 o
   5   9   6          1.77         -2.05         2.76 o
  -1  10   6          3.76          0.01         3.93 o
   0  10   6          0.14         -3.46         3.46 o
   1  10   6          1.69         -3.01         3.42 o
   2  10   6          6.33          2.37         3.41 o
   3  10   6          0.15          8.23         3.66 o
   4  10   6          0.03         -2.29         4.03 o
  -3  -9   7          4.91         -1.97         2.65 o
  -2  -9   7          5.86          9.59         2.46 o
  -1  -9   7          8.82         10.81         2.29 o
   0  -9   7         12.19         13.80         2.49 o
   1  -9   7          2.57          3.17         3.18 o
  -5  -8   7          0.01          1.13         2.83 o
  -4  -8   7          7.30          5.20         2.43 o
  -3  -8   7          1.10         -1.38         2.43 o
  -2  -8   7        145.08        149.03         3.75 o
  -1  -8   7         33.38         39.29         3.08 o
   0  -8   7          5.30          3.34         2.38 o
   1  -8   7          8.33          6.42         2.43 o
   2  -8   7          4.12          0.43         3.31 o
   3  -8   7         14.16         11.91         3.29 o
  -5  -7   7         18.44         19.16         3.16 o
  -4  -7   7        211.90        203.15         3.52 o
  -3  -7   7         93.54         97.45         2.76 o
  -2  -7   7         30.49         34.80         3.62 o
  -1  -7   7          7.51          3.20         1.92 o
   0  -7   7          0.06          0.28         1.56 o
   1  -7   7          0.10          4.66         2.35 o
   2  -7   7         66.26         62.47         4.03 o
   3  -7   7         65.32         62.27         2.85 o
  -6  -6   7          1.11          0.06         3.70 o
  -5  -6   7         12.45         14.94         2.70 o
  -4  -6   7          2.08         -0.04         1.50 o
  -3  -6   7          3.53          1.42         1.53 o
  -2  -6   7         98.97        103.09         1.95 o
  -1  -6   7         12.85         21.35         1.63 o
   0  -6   7         16.07         10.41         1.30 o
   1  -6   7        138.23        122.75         2.47 o
   2  -6   7         89.62         97.59         3.09 o
   3  -6   7          1.87          4.93         1.95 o
   4  -6   7          0.10          2.25         2.77 o
  -6  -5   7         15.40         11.38         4.34 o
  -5  -5   7         39.59         37.68         1.80 o
  -4  -5   7        295.47        282.76         2.74 o
  -3  -5   7        290.26        287.33         2.48 o
  -2  -5   7         39.39         33.09         1.51 o
  -1  -5   7        161.37        152.98         1.93 o
   0  -5   7         19.22         25.72         1.14 o
   1  -5   7         86.54         95.87         1.74 o
   2  -5   7         12.05         10.29         1.13 o
   3  -5   7         40.16         37.76         1.63 o
   4  -5   7          6.87          8.21         2.17 o
   5  -5   7          4.93          6.16         4.29 o
  -6  -4   7          9.05         15.52         4.17 o
  -5  -4   7         10.36          9.62         1.34 o
  -4  -4   7        254.46        258.66         2.43 o
  -3  -4   7          0.04          1.43         0.76 o
  -2  -4   7         38.99         38.36         0.97 o
  -1  -4   7        159.00        155.32         1.81 o
   0  -4   7        220.30        232.06         2.43 o
   1  -4   7        317.61        292.91         2.80 o
   2  -4   7        216.24        213.25         2.20 o
   3  -4   7         25.38         33.00         1.12 o
   4  -4   7          4.27          5.36         1.25 o
   5  -4   7          9.81          7.71         2.21 o
  -6  -3   7         12.09         11.70         4.94 o
  -5  -3   7         17.37         19.80         1.37 o
  -4  -3   7         42.94         41.45         1.71 o
  -3  -3   7        196.43        189.78         1.72 o
  -2  -3   7          1.24         -0.31         0.66 o
  -1  -3   7         46.33         40.50         0.79 o
   0  -3   7        559.99        684.29         4.94 o
   1  -3   7         73.12         73.97         1.05 o
   2  -3   7         37.88         27.06         0.83 o
   3  -3   7         23.79         19.62         1.09 o
   4  -3   7         17.15         15.54         1.04 o
   5  -3   7          1.23         -1.32         1.92 o
   6  -3   7          3.57          4.25         5.56 o
  -6  -2   7          2.37          7.38         3.73 o
  -5  -2   7        131.37        123.24         1.96 o
  -4  -2   7         27.67         29.53         1.12 o
  -3  -2   7          0.86          0.72         0.65 o
  -2  -2   7        115.12        125.83         1.39 o
  -1  -2   7        310.30        363.30         2.84 o
   0  -2   7         36.73         30.90         0.85 o
   1  -2   7         37.46         25.48         0.69 o
   2  -2   7         89.83         93.15         1.28 o
   3  -2   7         20.69         17.04         0.89 o
   4  -2   7          0.00          1.14         1.03 o
   5  -2   7          3.41          0.50         1.55 o
   6  -2   7         15.72         19.28         4.24 o
  -6  -1   7         27.92         33.05         3.51 o
  -5  -1   7          0.57          1.37         1.02 o
  -4  -1   7         40.61         41.18         1.10 o
  -3  -1   7         26.72         25.78         0.89 o
  -2  -1   7         34.19         46.89         0.76 o
  -1  -1   7        571.05        604.62         3.47 o
   0  -1   7       2276.38       2375.90        12.42 o
   1  -1   7        189.91        202.03         1.59 o
   2  -1   7        106.52        115.85         1.40 o
   3  -1   7         22.80         22.96         1.02 o
   4  -1   7         39.23         44.58         1.36 o
   5  -1   7          0.12          0.60         1.10 o
   6  -1   7          0.58          4.18         3.61 o
  -6   0   7          2.42          4.45         2.67 o
  -5   0   7         47.13         40.98         1.27 o
  -4   0   7         50.06         50.14         1.58 o
  -3   0   7         29.11         30.38         1.17 o
  -2   0   7         25.40         29.87         0.71 o
  -1   0   7        140.24        127.49         2.03 o
   0   0   7        113.36        103.20         1.44 o
   1   0   7        363.21        307.02         3.65 o
   2   0   7        257.55        287.94         2.29 o
   3   0   7         81.02         79.23         1.19 o
   4   0   7         61.80         61.97         1.27 o
   5   0   7          3.58          4.47         1.11 o
   6   0   7          2.08          0.50         2.26 o
  -6   1   7          1.16          1.77         3.19 o
  -5   1   7          4.40          3.49         1.06 o
  -4   1   7         15.15         16.81         0.98 o
  -3   1   7        253.12        247.80         2.28 o
  -2   1   7         11.20         14.41         0.81 o
  -1   1   7        118.93        145.28         1.74 o
   0   1   7        144.91        160.10         2.01 o
   1   1   7       1015.94       1114.93         7.90 o
   2   1   7        671.02        724.05         4.67 o
   3   1   7        318.15        319.01         2.42 o
   4   1   7        115.96        120.43         1.53 o
   5   1   7          1.12          1.53         0.98 o
   6   1   7          0.02         -2.11         2.11 o
  -6   2   7          2.33          0.43         6.32 o
  -5   2   7         15.41         11.68         1.86 o
  -4   2   7        320.92        336.91         2.72 o
  -3   2   7          2.79          1.52         0.60 o
  -2   2   7        426.98        448.86         3.45 o
  -1   2   7         67.05         65.94         1.15 o
   0   2   7         32.62         43.84         1.35 o
   1   2   7         21.01         26.43         1.21 o
   2   2   7        374.19        386.80         3.46 o
   3   2   7        205.00        225.97         1.99 o
   4   2   7          1.79          2.88         0.69 o
   5   2   7         19.35         17.96         0.96 o
   6   2   7          2.93         -0.78         2.05 o
   7   2   7          8.76         14.93         4.64 o
  -6   3   7          0.94         10.26         6.06 o
  -5   3   7          1.49          3.00         1.53 o
  -4   3   7         39.16         40.49         1.42 o
  -3   3   7         22.02         22.42         0.96 o
  -2   3   7        270.87        273.96         2.38 o
  -1   3   7        369.62        344.44         3.02 o
   0   3   7        202.44        228.58         2.65 o
   1   3   7          9.42         11.81         0.79 o
   2   3   7        593.53        590.50         5.50 o
   3   3   7         19.28         22.21         0.83 o
   4   3   7         73.10         68.33         1.07 o
   5   3   7          5.61          5.41         0.96 o
   6   3   7          1.31          3.57         2.12 o
   7   3   7         44.00         41.64         4.25 o
  -5   4   7          0.26         -1.97         1.97 o
  -4   4   7         18.86         18.15         1.61 o
  -3   4   7          7.65         11.11         1.03 o
  -2   4   7         80.26         83.84         1.39 o
  -1   4   7         20.93         13.70         0.90 o
   0   4   7        194.82        211.96         2.40 o
   1   4   7         97.38         78.85         1.30 o
   2   4   7        586.40        662.60         4.89 o
   3   4   7         26.18         29.64         1.00 o
   4   4   7         34.36         37.18         1.00 o
   5   4   7          0.79          0.32         0.87 o
   6   4   7          0.18          1.80         1.88 o
  -5   5   7          3.86         -0.19         2.27 o
  -4   5   7         26.06         23.30         1.53 o
  -3   5   7        213.77        220.64         2.52 o
  -2   5   7          7.71          5.72         0.90 o
  -1   5   7          7.17          6.42         0.92 o
   0   5   7          6.11          5.15         1.38 o
   1   5   7         58.87         53.40         1.24 o
   2   5   7         10.23         14.31         0.80 o
   3   5   7         23.08         20.26         1.12 o
   4   5   7         26.83         27.07         1.15 o
   5   5   7          7.01          9.19         0.99 o
   6   5   7         36.84         28.87         4.62 o
  -5   6   7          2.47          2.70         2.66 o
  -4   6   7         19.87         18.22         3.08 o
  -3   6   7         45.44         40.36         1.82 o
  -2   6   7          1.53         -0.47         1.36 o
  -1   6   7          0.28          0.85         0.97 o
   0   6   7        127.18        141.74         1.84 o
   1   6   7         27.22         25.30         1.19 o
   2   6   7        262.12        242.58         2.74 o
   3   6   7         11.38         15.13         1.21 o
   4   6   7         23.24         30.61         1.45 o
   5   6   7          0.00          0.39         1.25 o
   6   6   7         10.31         14.35         6.44 o
  -4   7   7          0.00          2.80         2.75 o
  -3   7   7         27.80         32.52         3.35 o
  -2   7   7         14.02         14.14         1.66 o
  -1   7   7         85.36         84.47         2.17 o
   0   7   7        238.31        251.04         3.79 o
   1   7   7         12.08         10.05         1.77 o
   2   7   7          1.87          2.68         1.57 o
   3   7   7          0.00         -0.95         1.32 o
   4   7   7         47.48         52.61         2.17 o
   5   7   7         10.86         21.97         2.41 o
   6   7   7         26.24         27.93         8.15 o
  -3   8   7          0.26          3.02         3.30 o
  -2   8   7          3.64          6.16         3.31 o
  -1   8   7          2.48         -2.97         2.97 o
   0   8   7          0.31          0.80         2.40 o
   1   8   7          0.69          2.70         2.24 o
   2   8   7          3.27          1.65         2.11 o
   3   8   7         16.71         17.95         2.30 o
   4   8   7          0.01          0.41         2.79 o
   5   8   7          1.50          2.86         2.61 o
  -2   9   7          8.51          8.30         3.74 o
  -1   9   7          2.27          1.81         3.46 o
   0   9   7          2.39          1.21         3.14 o
   1   9   7         41.70         46.53         3.87 o
   2   9   7         14.07         13.77         2.78 o
   3   9   7         16.60         20.82         4.39 o
   4   9   7          0.02         -0.10         3.23 o
  -1  10   7          0.20          0.17         4.14 o
   0  10   7          4.10          3.66         5.61 o
   1  10   7          0.97          7.65         3.86 o
   2  10   7          3.93          6.16        11.96 o
   3  10   7         10.66          7.20         4.72 o
  -3  -9   8          2.51          4.04         2.69 o
  -2  -9   8          4.66          9.58         2.77 o
  -1  -9   8          1.69         -0.24         2.31 o
   0  -9   8          6.37          8.04         3.21 o
   1  -9   8          7.60          5.62         3.12 o
  -4  -8   8          0.17          4.19         2.42 o
  -3  -8   8          1.89          0.26         3.84 o
  -2  -8   8         86.95         77.77         3.12 o
  -1  -8   8          0.61         -2.15         2.15 o
   0  -8   8         22.10         17.95         2.37 o
   1  -8   8         17.17         19.20         4.23 o
   2  -8   8          2.07          1.61         2.78 o
  -5  -7   8         12.46         16.91         4.84 o
  -4  -7   8         18.17         13.66         2.45 o
  -3  -7   8          8.36         12.08         1.85 o
  -2  -7   8        115.26        128.22         3.22 o
  -1  -7   8         56.89         58.46         2.56 o
   0  -7   8         31.48         29.27         2.63 o
   1  -7   8          3.02          3.61         2.92 o
   2  -7   8         33.90         31.73         2.30 o
   3  -7   8         33.80         32.15         2.68 o
  -5  -6   8          0.99          2.85         2.30 o
  -4  -6   8          8.60          5.83         2.03 o
  -3  -6   8         56.73         57.98         1.73 o
  -2  -6   8          1.43          1.16         1.44 o
  -1  -6   8          2.60         -1.22         1.36 o
   0  -6   8          9.23          9.07         1.88 o
   1  -6   8         92.20         93.72         2.29 o
   2  -6   8         75.33         84.82         3.57 o
   3  -6   8         14.03         11.17         2.85 o
   4  -6   8          2.93          6.66         2.99 o
  -6  -5   8         12.93          6.05         4.62 o
  -5  -5   8          0.59          0.59         2.05 o
  -4  -5   8         42.98         50.09         1.75 o
  -3  -5   8        455.25        473.01         3.77 o
  -2  -5   8        337.29        346.91         2.89 o
  -1  -5   8          1.39          2.24         0.97 o
   0  -5   8          5.72          2.67         1.06 o
   1  -5   8         91.30        103.41         1.84 o
   2  -5   8         50.28         50.80         2.35 o
   3  -5   8          1.27          3.91         1.50 o
   4  -5   8          0.39         -0.56         2.40 o
   5  -5   8          0.03          1.29         2.47 o
  -6  -4   8          5.08          0.66         4.75 o
  -5  -4   8         19.39         15.17         2.00 o
  -4  -4   8         96.68         97.39         1.68 o
  -3  -4   8         35.74         41.95         1.08 o
  -2  -4   8          1.64          3.52         0.77 o
  -1  -4   8         21.64         29.36         1.00 o
   0  -4   8        133.12        148.46         2.02 o
   1  -4   8         25.92         21.43         1.00 o
   2  -4   8        467.25        505.76         3.56 o
   3  -4   8          3.90          3.57         1.06 o
   4  -4   8          2.04          6.17         1.74 o
   5  -4   8          6.37          4.59         2.68 o
  -6  -3   8          1.45          2.56         4.23 o
  -5  -3   8          8.13         10.28         2.22 o
  -4  -3   8          9.36         10.10         1.20 o
  -3  -3   8         63.95         69.23         1.20 o
  -2  -3   8         98.19        107.05         1.57 o
  -1  -3   8         12.50         17.91         0.72 o
   0  -3   8        215.28        259.75         2.31 o
   1  -3   8          5.00          8.22         0.91 o
   2  -3   8         10.47         12.08         0.79 o
   3  -3   8          5.08         10.80         1.09 o
   4  -3   8          0.03          1.44         1.01 o
   5  -3   8          0.00         -0.84         2.67 o
  -6  -2   8          3.89          2.17         4.18 o
  -5  -2   8        126.99        107.89         2.05 o
  -4  -2   8         30.21         32.13         1.30 o
  -3  -2   8         12.32         13.56         0.78 o
  -2  -2   8         70.69         71.57         1.19 o
  -1  -2   8         25.18         23.90         0.94 o
   0  -2   8          7.85          7.34         0.72 o
   1  -2   8        484.80        486.38         3.61 o
   2  -2   8         93.02        107.63         1.44 o
   3  -2   8          3.42          4.05         0.95 o
   4  -2   8         14.48         18.27         1.25 o
   5  -2   8          9.08         11.47         2.47 o
   6  -2   8         13.86         10.24         4.57 o
  -6  -1   8          4.88          4.45         3.27 o
  -5  -1   8          0.19          1.58         1.10 o
  -4  -1   8          4.52          4.51         1.08 o
  -3  -1   8         98.60        104.91         1.51 o
  -2  -1   8        924.61        964.31         5.77 o
  -1  -1   8        442.15        448.90         2.69 o
   0  -1   8        498.23        550.67         3.65 o
   1  -1   8        151.35        136.89         1.53 o
   2  -1   8         39.55         37.52         1.24 o
   3  -1   8         22.63         23.36         0.91 o
   4  -1   8          0.46          1.47         1.00 o
   5  -1   8          1.31         -1.09         1.30 o
   6  -1   8          9.71          3.49         4.04 o
  -6   0   8          1.07         -2.37         2.89 o
  -5   0   8         68.10         63.06         1.51 o
  -4   0   8         23.45         23.35         1.06 o
  -3   0   8        229.97        232.77         2.27 o
  -2   0   8         17.57         20.54         0.72 o
  -1   0   8          2.82          5.80         0.77 o
   0   0   8        518.49        462.12         5.73 o
   1   0   8         57.06         45.02         0.86 o
   2   0   8          0.34          0.11         0.68 o
   3   0   8         49.78         42.40         1.10 o
   4   0   8          3.09          2.02         0.99 o
   5   0   8         20.71         26.22         1.40 o
   6   0   8          0.58         -5.36         5.39 o
  -6   1   8          1.87         -2.17         2.85 o
  -5   1   8         19.16         16.16         1.36 o
  -4   1   8         21.79         19.85         1.10 o
  -3   1   8         37.73         35.04         1.19 o
  -2   1   8         74.92         71.46         1.23 o
  -1   1   8         28.57         36.50         1.06 o
   0   1   8         11.66         18.65         1.06 o
   1   1   8         82.59         94.52         1.55 o
   2   1   8          3.23         -0.66         0.79 o
   3   1   8         68.58         84.67         1.31 o
   4   1   8         38.05         47.16         1.45 o
   5   1   8          0.08          1.18         1.23 o
   6   1   8          1.07          2.44         2.32 o
  -6   2   8          1.82          2.32         4.45 o
  -5   2   8          6.24          4.18         1.40 o
  -4   2   8          1.42          1.64         1.22 o
  -3   2   8         61.24         63.96         1.36 o
  -2   2   8        116.84        124.80         1.73 o
  -1   2   8        112.05        121.13         1.89 o
   0   2   8        527.36        531.13         4.05 o
   1   2   8         10.99         12.59         1.03 o
   2   2   8        110.63        105.99         1.80 o
   3   2   8        108.98        120.65         1.56 o
   4   2   8         42.71         41.89         1.10 o
   5   2   8         11.00          9.85         1.11 o
   6   2   8          4.35          4.22         2.99 o
  -6   3   8          0.64          3.97         4.58 o
  -5   3   8          3.50          1.32         1.76 o
  -4   3   8         22.16         28.57         1.42 o
  -3   3   8        586.26        590.11         4.52 o
  -2   3   8        230.48        226.51         2.09 o
  -1   3   8          8.96          4.69         0.92 o
   0   3   8         75.79         78.76         1.45 o
   1   3   8        437.66        422.67         3.97 o
   2   3   8          1.53          0.76         0.76 o
   3   3   8         47.71         49.52         1.03 o
   4   3   8         61.98         57.08         1.30 o
   5   3   8          6.91          6.32         0.93 o
   6   3   8          0.84          0.80         6.38 o
  -5   4   8          0.02         -0.41         2.15 o
  -4   4   8         42.60         44.92         1.44 o
  -3   4   8         10.93         11.07         1.13 o
  -2   4   8         31.92         28.49         1.21 o
  -1   4   8         28.14         23.39         1.37 o
   0   4   8         27.70         26.37         1.34 o
   1   4   8         35.24         30.05         1.16 o
   2   4   8        520.21        533.17         4.27 o
   3   4   8         66.73         60.34         1.25 o
   4   4   8         23.67         26.81         1.26 o
   5   4   8          1.21          0.49         1.11 o
   6   4   8          1.86          2.75         3.40 o
  -5   5   8          4.49          5.71         5.27 o
  -4   5   8         20.97         19.35         2.12 o
  -3   5   8        461.47        478.71         4.39 o
  -2   5   8          2.26          3.07         0.93 o
  -1   5   8          2.23          2.51         1.00 o
   0   5   8          3.24          4.74         1.19 o
   1   5   8          0.07          0.44         1.10 o
   2   5   8         18.77         17.92         0.77 o
   3   5   8        112.22        109.43         1.67 o
   4   5   8          6.12          5.15         1.36 o
   5   5   8          1.08          0.81         1.28 o
   6   5   8          5.82          5.05         3.40 o
  -4   6   8          0.53          2.49         2.55 o
  -3   6   8         25.79         25.59         1.87 o
  -2   6   8         34.30         32.77         1.38 o
  -1   6   8         26.51         19.66         1.30 o
   0   6   8         84.34         81.42         1.82 o
   1   6   8         90.03         89.65         1.75 o
   2   6   8        264.32        253.73         2.70 o
   3   6   8        137.70        125.51         2.01 o
   4   6   8         35.82         30.36         1.46 o
   5   6   8          4.31         -0.09         1.74 o
   6   6   8          5.01          8.23         6.71 o
  -4   7   8          4.28          2.54         3.42 o
  -3   7   8         79.30         77.54         3.10 o
  -2   7   8          9.24         11.73         2.08 o
  -1   7   8         34.46         34.28         1.77 o
   0   7   8          4.49          6.68         1.20 o
   1   7   8        211.84        206.72         3.84 o
   2   7   8        169.80        178.52         2.99 o
   3   7   8         46.36         44.76         1.47 o
   4   7   8          3.51          2.78         1.84 o
   5   7   8          0.03         -1.25         3.36 o
  -3   8   8          0.82          5.21         4.04 o
  -2   8   8          1.54          2.75         3.66 o
  -1   8   8          4.14          1.39         2.93 o
   0   8   8         38.09         42.18         3.48 o
   1   8   8         17.74         26.19         2.63 o
   2   8   8          0.57          1.07         2.12 o
   3   8   8          5.10          7.28         2.03 o
   4   8   8         16.23         14.53         3.23 o
   5   8   8          1.43          1.46         3.10 o
  -2   9   8          2.78          1.17         3.79 o
  -1   9   8         19.24         17.47         3.66 o
   0   9   8         21.92         27.78         3.67 o
   1   9   8        223.85        228.91         6.02 o
   2   9   8         36.01         43.34         3.95 o
   3   9   8         24.65         28.79         3.47 o
   4   9   8          1.25         -2.54         3.25 o
   0  10   8         12.96         12.92         3.61 o
   1  10   8          1.95         -0.83         3.39 o
   2  10   8         10.10          5.98         4.55 o
   3  10   8          7.06         -0.63         3.63 o
  -2  -9   9          2.61          3.55         2.67 o
  -1  -9   9          3.35          6.23         2.52 o
   0  -9   9          0.78          1.73         2.38 o
  -4  -8   9          1.30          1.99         2.85 o
  -3  -8   9          0.02          5.77         2.19 o
  -2  -8   9         19.15         15.83         2.03 o
  -1  -8   9         38.62         37.40         2.63 o
   0  -8   9         10.12          6.19         2.56 o
   1  -8   9         23.41         30.46         3.64 o
   2  -8   9          4.56          5.21         3.55 o
  -5  -7   9          3.59          1.80         2.74 o
  -4  -7   9          5.30          1.67         2.42 o
  -3  -7   9         27.85         26.29         2.13 o
  -2  -7   9         78.37         73.35         2.80 o
  -1  -7   9          0.73          0.67         2.13 o
   0  -7   9          5.17          5.18         2.20 o
   1  -7   9          0.53          4.69         1.94 o
   2  -7   9         12.90         14.46         2.68 o
   3  -7   9         10.03         12.74         6.04 o
  -5  -6   9          0.04          0.16         2.77 o
  -4  -6   9          0.58          1.21         1.84 o
  -3  -6   9          4.88          2.54         1.87 o
  -2  -6   9          3.19          3.69         1.29 o
  -1  -6   9         62.37         52.68         2.29 o
   0  -6   9          0.61          0.31         1.49 o
   1  -6   9         32.88         32.95         1.93 o
   2  -6   9         26.46         23.21         2.05 o
   3  -6   9          1.02         -1.40         2.11 o
   4  -6   9          5.95          4.26         3.18 o
  -6  -5   9          5.41          6.22         4.62 o
  -5  -5   9         23.68         20.91         2.67 o
  -4  -5   9          1.10         -0.35         1.55 o
  -3  -5   9        249.77        245.35         2.48 o
  -2  -5   9         74.13         66.47         1.60 o
  -1  -5   9          1.79          0.61         0.90 o
   0  -5   9          1.79          1.51         1.28 o
   1  -5   9          0.67         -1.25         2.32 o
   2  -5   9         10.42         13.86         1.59 o
   3  -5   9         21.41         20.80         1.75 o
   4  -5   9         28.41         34.00         2.88 o
  -6  -4   9          6.65          6.67         4.77 o
  -5  -4   9          2.60          1.57         1.97 o
  -4  -4   9         80.02         79.88         1.96 o
  -3  -4   9          1.34         -0.97         0.97 o
  -2  -4   9        252.67        243.80         2.11 o
  -1  -4   9          1.41          1.84         0.76 o
   0  -4   9          5.58          4.63         0.94 o
   1  -4   9         40.17         35.23         1.06 o
   2  -4   9        334.32        328.36         2.89 o
   3  -4   9          5.83          3.09         2.30 o
   4  -4   9          1.05         -1.36         2.13 o
   5  -4   9          0.99          4.99         2.81 o
  -6  -3   9          1.29          3.53         4.69 o
  -5  -3   9          1.39         -1.00         1.65 o
  -4  -3   9          2.62          0.92         1.11 o
  -3  -3   9        261.70        287.21         2.42 o
  -2  -3   9          0.23          1.72         0.98 o
  -1  -3   9        149.99        152.22         1.84 o
   0  -3   9        159.27        159.97         1.86 o
   1  -3   9          8.23          7.06         0.72 o
   2  -3   9        116.74        112.35         1.65 o
   3  -3   9          3.62          6.65         1.03 o
   4  -3   9         23.11         26.59         1.67 o
   5  -3   9          0.17          0.84         2.41 o
  -6  -2   9          0.29         -3.67         6.16 o
  -5  -2   9         20.59         13.81         1.63 o
  -4  -2   9         34.00         31.75         1.64 o
  -3  -2   9        199.38        206.09         2.07 o
  -2  -2   9         99.41         92.51         1.41 o
  -1  -2   9          0.56          1.78         0.76 o
   0  -2   9        121.81        113.39         1.63 o
   1  -2   9        202.18        207.84         2.23 o
   2  -2   9          8.95          9.87         0.84 o
   3  -2   9         31.49         33.69         1.32 o
   4  -2   9          0.70         -0.38         1.36 o
   5  -2   9          0.61          0.76         3.02 o
   6  -2   9          1.66         -2.85         4.45 o
  -6  -1   9          0.17          5.48         3.50 o
  -5  -1   9          7.62          4.79         1.36 o
  -4  -1   9         19.10         22.23         1.19 o
  -3  -1   9        240.24        252.29         2.35 o
  -2  -1   9         40.37         37.36         0.94 o
  -1  -1   9        157.29        147.01         1.52 o
   0  -1   9         29.61         33.84         0.99 o
   1  -1   9        317.26        316.78         2.87 o
   2  -1   9         51.93         45.62         1.15 o
   3  -1   9         21.84         25.38         1.56 o
   4  -1   9         28.84         28.47         1.28 o
   5  -1   9          5.99          1.67         1.77 o
   6  -1   9          8.59         13.51         4.07 o
  -6   0   9          3.27          2.13         3.18 o
  -5   0   9         14.47          9.83         1.41 o
  -4   0   9         19.00         16.10         1.13 o
  -3   0   9         19.73         20.00         0.99 o
  -2   0   9         31.56         30.68         0.86 o
  -1   0   9         51.64         46.11         1.21 o
   0   0   9        141.91        140.55         1.74 o
   1   0   9          0.02          0.67         0.63 o
   2   0   9         76.93        105.46         1.56 o
   3   0   9        133.46        141.05         1.63 o
   4   0   9          8.02         10.20         1.18 o
   5   0   9          0.15          1.95         1.44 o
   6   0   9          2.47          4.13         5.12 o
  -6   1   9          3.40          5.48         3.83 o
  -5   1   9         20.85         21.02         1.45 o
  -4   1   9         46.47         45.97         1.37 o
  -3   1   9         38.76         37.37         1.26 o
  -2   1   9         35.40         33.61         1.03 o
  -1   1   9          3.43          1.87         0.86 o
   0   1   9          0.03          0.81         0.78 o
   1   1   9        176.22        163.00         2.09 o
   2   1   9          0.83          1.25         0.86 o
   3   1   9         42.37         48.27         1.23 o
   4   1   9          0.01         -0.68         1.07 o
   5   1   9          8.27          6.57         1.38 o
   6   1   9          1.37         -5.55         5.55 o
  -6   2   9          2.74         -1.74         4.79 o
  -5   2   9          1.84          0.62         1.60 o
  -4   2   9          4.48          5.24         1.29 o
  -3   2   9          6.18          6.15         0.88 o
  -2   2   9         47.14         43.71         1.27 o
  -1   2   9        182.49        211.70         2.39 o
   0   2   9        544.73        569.05         4.40 o
   1   2   9        438.77        430.10         4.03 o
   2   2   9        348.74        359.82         3.34 o
   3   2   9        148.52        170.91         2.13 o
   4   2   9         10.43         16.04         1.05 o
   5   2   9          3.54          5.72         1.63 o
   6   2   9          1.61          4.48         3.66 o
  -5   3   9         13.29          6.44         2.97 o
  -4   3   9          2.33          1.51         1.38 o
  -3   3   9        100.74        108.47         1.72 o
  -2   3   9         10.47         11.76         0.94 o
  -1   3   9        457.86        479.54         4.03 o
   0   3   9        391.99        444.36         4.35 o
   1   3   9         26.93         32.30         0.89 o
   2   3   9         87.66        110.33         1.82 o
   3   3   9          8.92         10.63         0.79 o
   4   3   9         17.30         15.63         1.18 o
   5   3   9         12.24         18.09         1.37 o
   6   3   9          0.02         -2.24         3.13 o
  -5   4   9          1.18         -0.30         2.20 o
  -4   4   9          9.62          6.52         1.60 o
  -3   4   9         34.34         36.52         1.62 o
  -2   4   9         28.68         28.99         1.27 o
  -1   4   9        205.57        202.96         2.61 o
   0   4   9         18.00         17.19         1.12 o
   1   4   9         57.78         68.74         1.82 o
   2   4   9        191.64        164.82         2.11 o
   3   4   9         98.75         82.76         1.44 o
   4   4   9         46.26         38.90         1.24 o
   5   4   9          0.24          1.78         1.37 o
   6   4   9          2.08          4.67         3.95 o
  -5   5   9          0.93         -3.01         3.01 o
  -4   5   9         15.46         19.88         2.92 o
  -3   5   9         73.47         78.26         2.52 o
  -2   5   9         32.69         37.39         1.86 o
  -1   5   9        178.67        189.68         2.71 o
   0   5   9        104.83        106.28         2.43 o
   1   5   9         75.24         81.66         1.53 o
   2   5   9          3.55          4.10         1.07 o
   3   5   9         86.06         69.45         1.44 o
   4   5   9          1.58          0.50         1.38 o
   5   5   9         17.65         15.14         1.68 o
   6   5   9          0.06          8.44         6.65 o
  -4   6   9          3.05         -2.37         2.53 o
  -3   6   9         22.23         27.20         1.97 o
  -2   6   9          9.50         13.02         1.60 o
  -1   6   9         25.69         26.05         1.64 o
   0   6   9          1.91         -0.09         1.66 o
   1   6   9          8.99          5.49         1.43 o
   2   6   9         15.84         10.69         1.47 o
   3   6   9        319.74        326.25         2.98 o
   4   6   9         19.56         19.42         1.43 o
   5   6   9          0.74          0.45         1.92 o
   6   6   9          1.37         -2.40         9.02 o
  -4   7   9         12.08         13.27         2.98 o
  -3   7   9         51.42         57.47         3.19 o
  -2   7   9         11.71          8.18         2.72 o
  -1   7   9         28.14         28.96         2.06 o
   0   7   9         35.20         35.19         2.29 o
   1   7   9        242.14        228.40         3.50 o
   2   7   9        100.19        105.93         2.88 o
   3   7   9          1.34         -0.19         1.23 o
   4   7   9          0.94          2.02         2.12 o
   5   7   9          5.53          5.06         2.15 o
  -3   8   9         14.34         14.24         4.30 o
  -2   8   9          0.86         -3.46         3.88 o
  -1   8   9          1.22          1.44         2.96 o
   0   8   9          7.23          6.16         2.53 o
   1   8   9          1.70         -3.53         3.53 o
   2   8   9         14.28          9.94         2.27 o
   3   8   9         12.47          9.44         3.25 o
   4   8   9          0.50          0.73         2.93 o
   5   8   9          2.65         -4.02         4.02 o
  -2   9   9          4.50          2.33         3.91 o
  -1   9   9         44.45         47.25         4.32 o
   0   9   9         10.45          5.90         3.31 o
   1   9   9         57.19         51.59         4.08 o
   2   9   9          0.48          2.02         3.13 o
   3   9   9          7.64          7.55         3.24 o
   4   9   9          1.88         -3.66         3.66 o
   0  10   9          0.79          2.85         4.46 o
   1  10   9          0.90          0.00         4.65 o
   2  10   9          2.36          4.15         3.94 o
  -3  -8  10          0.10          0.01         2.83 o
  -2  -8  10          3.02          2.38         2.59 o
  -1  -8  10         37.49         31.90         2.66 o
   0  -8  10          0.76         -1.64         2.58 o
   1  -8  10          0.51          0.21         4.13 o
  -4  -7  10         34.55         35.09         2.97 o
  -3  -7  10          0.72          2.13         1.93 o
  -2  -7  10          3.13          0.70         1.94 o
  -1  -7  10          0.13         -1.76         2.27 o
   0  -7  10          0.20          0.37         2.11 o
   1  -7  10         17.30         22.54         2.22 o
   2  -7  10         12.34         10.82         2.65 o
  -5  -6  10          3.23          1.18         2.80 o
  -4  -6  10          4.87         -0.71         2.36 o
  -3  -6  10          8.92          8.22         1.95 o
  -2  -6  10         95.41         99.31         2.02 o
  -1  -6  10          1.98          5.30         1.97 o
   0  -6  10         33.35         35.62         2.95 o
   1  -6  10         65.59         63.76         2.24 o
   2  -6  10          2.99          2.02         2.56 o
   3  -6  10          0.90         -2.20         4.15 o
  -5  -5  10         22.28         20.92         2.86 o
  -4  -5  10          2.32          2.19         2.16 o
  -3  -5  10         43.71         36.63         1.58 o
  -2  -5  10         50.72         53.66         1.48 o
  -1  -5  10          6.31          6.05         1.82 o
   0  -5  10         21.34         24.22         1.57 o
   1  -5  10          0.36         -0.34         1.41 o
   2  -5  10          8.13          6.88         1.78 o
   3  -5  10         12.03         11.76         2.25 o
   4  -5  10         15.91         16.59         3.18 o
  -6  -4  10          0.30          1.40         4.76 o
  -5  -4  10          4.62          3.28         3.66 o
  -4  -4  10          4.06          3.00         1.58 o
  -3  -4  10          4.47          3.75         1.46 o
  -2  -4  10          0.57         -0.20         1.15 o
  -1  -4  10          4.21          4.64         1.16 o
   0  -4  10         23.72         21.13         1.27 o
   1  -4  10          0.52          0.17         1.30 o
   2  -4  10        212.82        205.64         4.71 o
   3  -4  10         79.39         82.50         2.11 o
   4  -4  10          4.69          5.25         2.67 o
   5  -4  10          6.49         10.89         3.82 o
  -6  -3  10          2.22          5.79         4.86 o
  -5  -3  10          0.47         -1.97         1.97 o
  -4  -3  10          4.12          3.38         1.65 o
  -3  -3  10        498.94        510.43         4.20 o
  -2  -3  10        196.30        184.97         2.28 o
  -1  -3  10         16.08         19.92         1.15 o
   0  -3  10          5.48          7.35         1.02 o
   1  -3  10          0.61          0.04         0.91 o
   2  -3  10         27.17         24.23         1.07 o
   3  -3  10          0.03          1.09         1.44 o
   4  -3  10          1.42          4.29         2.22 o
   5  -3  10          0.91          1.90         4.13 o
  -6  -2  10          0.74          5.64         4.32 o
  -5  -2  10          2.01          3.23         1.88 o
  -4  -2  10         11.53         11.87         1.62 o
  -3  -2  10        196.49        197.08         2.19 o
  -2  -2  10        167.28        179.14         2.01 o
  -1  -2  10         28.23         26.96         1.05 o
   0  -2  10         11.93         12.83         1.05 o
   1  -2  10         10.05         12.54         0.93 o
   2  -2  10        124.16        116.46         2.51 o
   3  -2  10        128.28        126.77         2.20 o
   4  -2  10         21.52         25.67         1.50 o
   5  -2  10         13.52         20.38         2.79 o
  -6  -1  10          5.54          5.52         3.90 o
  -5  -1  10         23.39         21.62         1.79 o
  -4  -1  10         12.57         17.16         1.57 o
  -3  -1  10        115.89        112.71         1.69 o
  -2  -1  10         92.46         92.62         1.35 o
  -1  -1  10        216.63        220.42         2.70 o
   0  -1  10          7.23          6.11         0.86 o
   1  -1  10        138.31        150.39         1.79 o
   2  -1  10          4.58          7.27         0.75 o
   3  -1  10          2.45          0.92         1.58 o
   4  -1  10          0.29          1.69         1.39 o
   5  -1  10         11.61          9.29         2.75 o
   6  -1  10          5.80          8.25         4.35 o
  -6   0  10          2.18          6.97         3.50 o
  -5   0  10         13.49         11.62         1.53 o
  -4   0  10        166.15        152.29         2.06 o
  -3   0  10          3.51          3.50         1.03 o
  -2   0  10          1.66          4.22         0.71 o
  -1   0  10         27.43         23.19         1.03 o
   0   0  10          0.01         -0.57         0.77 o
   1   0  10          4.61          1.46         0.68 o
   2   0  10        221.61        195.71         2.04 o
   3   0  10         11.70         16.33         0.93 o
   4   0  10          1.38         -0.89         2.62 o
   5   0  10          9.57          9.74         1.68 o
   6   0  10         10.02          9.14         4.69 o
  -6   1  10          0.25          7.20         3.20 o
  -5   1  10         10.65          6.47         2.36 o
  -4   1  10         19.80         18.82         1.36 o
  -3   1  10         18.84         19.17         1.22 o
  -2   1  10          7.73          9.82         0.95 o
  -1   1  10        212.99        227.91         2.60 o
   0   1  10          4.91          8.72         0.98 o
   1   1  10        211.22        252.10         2.77 o
   2   1  10         34.32         43.02         1.27 o
   3   1  10         44.31         48.77         1.32 o
   4   1  10         81.95         77.07         1.63 o
   5   1  10          0.28          2.05         1.43 o
   6   1  10          0.28          3.84         3.71 o
  -5   2  10          0.04         -1.89         1.89 o
  -4   2  10         52.47         49.25         1.57 o
  -3   2  10         69.18         63.11         1.33 o
  -2   2  10        270.93        265.94         2.81 o
  -1   2  10          0.03          0.83         0.83 o
   0   2  10         46.40         43.31         1.28 o
   1   2  10          0.48         -0.69         1.26 o
   2   2  10         24.05         18.66         1.11 o
   3   2  10         45.44         41.50         1.42 o
   4   2  10         69.91         73.66         1.56 o
   5   2  10          4.86          7.03         1.44 o
   6   2  10          7.52          9.79         3.42 o
  -5   3  10          0.01          1.66         2.45 o
  -4   3  10          1.88         -0.31         1.47 o
  -3   3  10         69.39         77.18         1.55 o
  -2   3  10         41.56         45.06         1.44 o
  -1   3  10          3.27          1.67         0.91 o
   0   3  10          0.08         -0.90         0.90 o
   1   3  10         21.99         20.33         1.04 o
   2   3  10         47.87         40.96         1.19 o
   3   3  10          4.18          2.94         0.84 o
   4   3  10        148.51        155.45         2.20 o
   5   3  10          2.83          0.90         1.46 o
   6   3  10          0.88         -2.47         3.49 o
  -5   4  10          0.03          3.88         2.46 o
  -4   4  10          0.04         -0.82         2.00 o
  -3   4  10        107.41        116.82         2.67 o
  -2   4  10        140.80        136.62         2.17 o
  -1   4  10          0.75         -0.28         1.16 o
   0   4  10          4.50          2.58         1.22 o
   1   4  10         15.19         14.14         1.39 o
   2   4  10         89.48         76.30         1.84 o
   3   4  10          1.94          1.51         0.88 o
   4   4  10          3.32          5.48         1.19 o
   5   4  10          0.03          1.67         1.68 o
   6   4  10          5.98          8.56         3.48 o
  -4   5  10         15.46         20.78         4.37 o
  -3   5  10         10.90         11.69         1.92 o
  -2   5  10         71.12         71.70         2.20 o
  -1   5  10          0.03         -0.35         1.55 o
   0   5  10         19.47         18.06         1.74 o
   1   5  10         18.95         17.09         1.49 o
   2   5  10         45.27         36.63         1.43 o
   3   5  10         10.87         12.66         1.17 o
   4   5  10          0.02          2.26         1.26 o
   5   5  10          4.70         -0.44         1.99 o
   6   5  10          0.01          3.06         3.74 o
  -4   6  10          0.34          3.97         2.79 o
  -3   6  10          3.76          4.09         2.46 o
  -2   6  10          7.42          7.24         1.76 o
  -1   6  10         35.56         34.18         2.11 o
   0   6  10         53.27         53.14         2.41 o
   1   6  10          1.39          1.00         1.24 o
   2   6  10         14.63         16.17         1.37 o
   3   6  10        126.36        135.04         2.16 o
   4   6  10         20.98         17.10         1.62 o
   5   6  10          4.92          4.71         2.22 o
  -3   7  10         19.15         22.09         3.33 o
  -2   7  10        155.56        155.24         3.51 o
  -1   7  10          7.28          6.90         2.28 o
   0   7  10          0.63         -0.66         2.32 o
   1   7  10          1.35          1.03         2.04 o
   2   7  10          4.89          7.57         2.16 o
   3   7  10         22.30         22.18         2.02 o
   4   7  10          0.44         -0.65         2.11 o
   5   7  10          0.00          6.04         2.56 o
  -2   8  10         18.93          9.86         4.40 o
  -1   8  10          8.08          0.37         3.39 o
   0   8  10         10.95          8.53         2.68 o
   1   8  10         11.65          6.27         4.90 o
   2   8  10         10.23         13.17         3.39 o
   3   8  10          0.69          3.53         3.15 o
   4   8  10         15.01         12.56         3.09 o
  -1   9  10          3.30          3.34         3.66 o
   0   9  10          2.34          3.97         4.72 o
   1   9  10          0.03         -3.58         3.58 o
   2   9  10         34.12         35.28         3.78 o
   3   9  10         14.45         12.61         4.94 o
   4   9  10          0.05         -6.31         7.17 o
   1  10  10          0.15         -2.12         3.86 o
  -2  -8  11          0.93         -2.43         2.43 o
  -1  -8  11         11.08         11.04         2.59 o
   0  -8  11         20.27         24.00         2.56 o
  -4  -7  11         30.60         33.13         3.45 o
  -3  -7  11          7.94          7.89         2.37 o
  -2  -7  11          0.50         -0.46         2.31 o
  -1  -7  11          2.22          1.27         2.39 o
   0  -7  11          4.85          5.17         2.37 o
   1  -7  11         17.11         15.66         2.58 o
   2  -7  11          0.20          5.16         3.62 o
  -4  -6  11          0.13          2.75         2.83 o
  -3  -6  11         26.88         24.39         2.10 o
  -2  -6  11         65.91         56.97         2.08 o
  -1  -6  11          2.45          2.38         2.18 o
   0  -6  11          0.46          1.86         1.80 o
   1  -6  11          2.36          3.61         1.90 o
   2  -6  11         14.46          1.38         3.63 o
   3  -6  11         13.55         15.34         3.53 o
  -5  -5  11          0.61          7.70         2.91 o
  -4  -5  11         18.74         21.53         3.98 o
  -3  -5  11          0.18         -0.54         1.56 o
  -2  -5  11          0.36          0.43         1.34 o
  -1  -5  11         12.13         12.17         1.96 o
   0  -5  11         13.22          8.26         1.62 o
   1  -5  11         10.91          7.47         1.87 o
   2  -5  11          8.31          5.96         2.25 o
   3  -5  11         13.71         10.77         2.79 o
   4  -5  11         12.24         15.49         3.18 o
  -5  -4  11          0.39          0.58         2.48 o
  -4  -4  11          7.26         10.68         3.42 o
  -3  -4  11         44.52         49.99         1.88 o
  -2  -4  11         21.66         19.64         1.67 o
  -1  -4  11         18.17         15.40         1.43 o
   0  -4  11          0.36         -0.23         1.28 o
   1  -4  11          1.44          0.77         1.42 o
   2  -4  11        211.74        207.31         3.12 o
   3  -4  11         12.85         14.26         3.09 o
   4  -4  11         14.56         14.25         3.25 o
  -5  -3  11          1.63          0.04         2.31 o
  -4  -3  11          9.10          9.44         2.13 o
  -3  -3  11         77.38         75.94         1.71 o
  -2  -3  11         71.89         68.11         2.33 o
  -1  -3  11        167.02        171.13         2.31 o
   0  -3  11          4.09          2.33         1.20 o
   1  -3  11         65.33         63.84         2.33 o
   2  -3  11         16.81         16.43         1.06 o
   3  -3  11          8.94          8.04         1.78 o
   4  -3  11          0.63         -0.40         2.36 o
   5  -3  11          3.18          3.89         2.83 o
  -6  -2  11          1.92          7.18         4.97 o
  -5  -2  11          1.97          0.98         2.73 o
  -4  -2  11         31.67         31.04         1.74 o
  -3  -2  11         35.01         33.68         1.16 o
  -2  -2  11          9.16          7.26         1.06 o
  -1  -2  11          4.23          3.00         0.98 o
   0  -2  11        107.99         98.52         1.73 o
   1  -2  11          0.34          1.26         0.89 o
   2  -2  11         47.14         54.73         1.16 o
   3  -2  11         18.65         25.22         1.82 o
   4  -2  11         19.37         18.64         2.45 o
   5  -2  11          3.60          8.38         2.65 o
  -6  -1  11          2.18          5.56         4.47 o
  -5  -1  11          5.35          3.38         3.30 o
  -4  -1  11         31.94         29.15         1.51 o
  -3  -1  11         19.58         21.43         1.20 o
  -2  -1  11         79.43         85.18         1.42 o
  -1  -1  11         59.67         64.50         1.26 o
   0  -1  11          1.12          0.46         0.87 o
   1  -1  11         50.13         54.38         1.31 o
   2  -1  11         11.17         10.19         1.00 o
   3  -1  11          1.73         -0.05         1.16 o
   4  -1  11         24.10         25.57         1.80 o
   5  -1  11          2.02          6.61         3.49 o
  -6   0  11          0.00          4.10         3.45 o
  -5   0  11          0.10         -1.25         1.83 o
  -4   0  11        126.16        118.32         2.10 o
  -3   0  11         31.22         27.56         1.30 o
  -2   0  11         79.19         83.83         1.32 o
  -1   0  11         58.37         57.84         1.23 o
   0   0  11         28.44         36.53         1.23 o
   1   0  11        158.74        139.03         1.70 o
   2   0  11          1.36         -0.25         1.09 o
   3   0  11         10.09          8.52         1.11 o
   4   0  11          4.92          5.67         1.70 o
   5   0  11          0.46         -2.21         2.21 o
   6   0  11         10.52         15.51         4.77 o
  -5   1  11          2.52          4.11         1.80 o
  -4   1  11          0.75         -0.98         1.39 o
  -3   1  11          4.40          1.86         1.38 o
  -2   1  11          4.67          6.94         1.11 o
  -1   1  11          0.03          0.10         1.02 o
   0   1  11          0.06          0.83         1.02 o
   1   1  11         56.95         59.22         1.58 o
   2   1  11         93.04         86.46         1.69 o
   3   1  11         34.15         27.50         1.25 o
   4   1  11          0.71          0.35         1.16 o
   5   1  11          0.51         -1.07         3.67 o
   6   1  11          0.00          2.69         4.42 o
  -5   2  11          3.81          1.09         2.18 o
  -4   2  11         45.53         48.80         1.93 o
  -3   2  11         42.35         43.23         1.05 o
  -2   2  11        138.99        138.74         1.93 o
  -1   2  11         14.73         10.15         0.96 o
   0   2  11         11.52          5.79         0.88 o
   1   2  11          0.02         -0.04         0.83 o
   2   2  11         24.63         24.73         0.89 o
   3   2  11          3.68          3.35         1.26 o
   4   2  11         18.58         20.10         1.27 o
   5   2  11          0.10          3.12         1.90 o
   6   2  11          1.81          3.65         3.57 o
  -5   3  11          0.61          1.10         2.55 o
  -4   3  11          0.01         -2.17         2.24 o
  -3   3  11         53.13         50.02         1.47 o
  -2   3  11          1.59          1.17         1.39 o
  -1   3  11          8.68          5.19         1.05 o
   0   3  11         16.20         17.11         1.28 o
   1   3  11          1.22          0.49         0.66 o
   2   3  11          6.44          5.52         1.04 o
   3   3  11         68.61         71.46         1.32 o
   4   3  11         12.89          6.99         1.32 o
   5   3  11         10.10          8.18         1.71 o
   6   3  11          0.12          2.05         3.56 o
  -5   4  11          0.16          4.16         2.67 o
  -4   4  11          3.19          0.56         2.52 o
  -3   4  11         11.26         11.33         1.53 o
  -2   4  11          2.16          2.25         1.61 o
  -1   4  11        156.77        147.95         2.48 o
   0   4  11         42.35         37.69         1.62 o
   1   4  11         37.57         44.33         1.85 o
   2   4  11         62.21         71.46         2.36 o
   3   4  11          1.58          2.55         1.29 o
   4   4  11          2.01          0.67         1.08 o
   5   4  11          4.28          2.78         1.78 o
   6   4  11          0.03          1.07         3.76 o
  -4   5  11          7.73          9.36         2.68 o
  -3   5  11         44.76         46.07         2.90 o
  -2   5  11          4.06          3.55         2.54 o
  -1   5  11          0.02          2.39         1.62 o
   0   5  11         39.19         40.89         1.86 o
   1   5  11         33.56         35.78         2.85 o
   2   5  11         34.61         37.81         2.29 o
   3   5  11         75.16        100.16         2.42 o
   4   5  11          3.26          1.63         1.61 o
   5   5  11          2.28          3.03         1.92 o
  -4   6  11          2.02          6.00         3.44 o
  -3   6  11          4.71          8.48         2.72 o
  -2   6  11          9.80          8.35         1.84 o
  -1   6  11          1.86          2.08         1.83 o
   0   6  11          1.84         -0.06         3.45 o
   1   6  11          6.37          9.40         1.76 o
   2   6  11        122.76        122.64         3.00 o
   3   6  11         31.47         21.18         1.58 o
   4   6  11         18.62         10.83         4.06 o
   5   6  11          9.76          7.62         2.54 o
  -3   7  11         12.50          6.30         2.97 o
  -2   7  11        112.14        117.23         3.60 o
  -1   7  11          0.31         -1.58         6.11 o
   0   7  11          9.93         13.51         2.99 o
   1   7  11         17.94         15.37         2.44 o
   2   7  11          9.98          9.75         1.62 o
   3   7  11          3.01          3.37         2.02 o
   4   7  11          0.94          3.23         2.28 o
   5   7  11          0.68         -1.21         2.72 o
  -2   8  11         19.84         14.14         3.77 o
  -1   8  11          6.16          7.97         3.38 o
   0   8  11          0.96         -2.71         3.81 o
   1   8  11         28.11         42.04         5.19 o
   2   8  11         12.68         16.24         3.64 o
   3   8  11          8.26          7.38         3.60 o
   4   8  11          7.91          2.72         3.66 o
  -1   9  11          8.95          9.02         4.10 o
   0   9  11         19.12         22.96         3.79 o
   1   9  11          0.11         -3.57         3.57 o
   2   9  11         24.50         20.44         3.98 o
   3   9  11          6.56          7.73         4.43 o
  -3  -7  12         29.29         29.82         3.65 o
  -2  -7  12          5.25         -2.08         3.78 o
  -1  -7  12          2.55          1.82         2.44 o
   0  -7  12          0.00          3.11         2.39 o
   1  -7  12          0.07          0.32         2.22 o
  -4  -6  12         19.35         21.67         3.19 o
  -3  -6  12          5.16          9.72         6.06 o
  -2  -6  12          4.55          8.43         2.19 o
  -1  -6  12         72.41         58.97         3.47 o
   0  -6  12          7.90          6.57         2.20 o
   1  -6  12         23.99         30.41         2.42 o
   2  -6  12          0.76         -1.22         5.50 o
  -4  -5  12          0.15         -1.76         2.71 o
  -3  -5  12          8.89          7.26         2.10 o
  -2  -5  12          2.90          1.77         1.89 o
  -1  -5  12         18.09         16.32         1.93 o
   0  -5  12          7.36          7.22         1.76 o
   1  -5  12         21.92         23.37         2.04 o
   2  -5  12          5.04         10.97         3.01 o
   3  -5  12         27.56         30.89         3.61 o
  -5  -4  12          2.55          4.61         2.91 o
  -4  -4  12         14.75         18.78         2.98 o
  -3  -4  12          0.79          3.31         1.58 o
  -2  -4  12         93.74         82.88         2.71 o
  -1  -4  12        259.45        241.42         3.57 o
   0  -4  12         35.96         37.32         2.19 o
   1  -4  12         12.73         16.63         1.93 o
   2  -4  12         61.22         61.07         2.22 o
   3  -4  12         13.75         11.54         3.07 o
   4  -4  12          0.75         -1.43         2.70 o
  -5  -3  12          0.00          4.34         2.60 o
  -4  -3  12         13.31         11.05         2.67 o
  -3  -3  12        246.46        248.12         3.15 o
  -2  -3  12         11.85         12.58         1.53 o
  -1  -3  12         31.19         40.59         2.63 o
   0  -3  12         32.91         39.73         1.74 o
   1  -3  12          0.05          0.03         2.41 o
   2  -3  12         18.77         17.48         1.61 o
   3  -3  12         61.00         62.77         4.17 o
   4  -3  12          9.48          6.52         2.74 o
  -5  -2  12          0.13         -0.31         2.59 o
  -4  -2  12         13.86         15.95         3.07 o
  -3  -2  12         73.88         72.90         2.28 o
  -2  -2  12         33.47         40.77         1.96 o
  -1  -2  12         32.76         26.83         1.34 o
   0  -2  12         97.39         91.42         2.53 o
   1  -2  12        168.81        179.00         3.97 o
   2  -2  12         25.82         30.69         1.73 o
   3  -2  12        106.65        107.35         3.30 o
   4  -2  12          1.73          2.24         2.61 o
   5  -2  12          6.23          0.57         2.71 o
  -5  -1  12          2.69          3.54         1.98 o
  -4  -1  12         10.84          7.52         2.02 o
  -3  -1  12         67.18         65.62         1.43 o
  -2  -1  12        189.27        203.22         2.59 o
  -1  -1  12        178.63        183.78         2.07 o
   0  -1  12         45.55         43.28         1.40 o
   1  -1  12         77.81         95.06         1.77 o
   2  -1  12         99.31         97.10         2.38 o
   3  -1  12          0.91         -0.09         1.53 o
   4  -1  12         12.72         14.40         2.44 o
   5  -1  12          1.89         -2.13         2.65 o
  -5   0  12          1.73          4.63         1.92 o
  -4   0  12          1.71          3.41         1.51 o
  -3   0  12         24.41         25.55         1.57 o
  -2   0  12         15.52         15.15         1.08 o
  -1   0  12         92.17         92.80         1.53 o
   0   0  12        349.32        339.82         3.21 o
   1   0  12        151.11        169.64         1.96 o
   2   0  12         19.99         19.14         0.85 o
   3   0  12        106.82         99.54         1.96 o
   4   0  12          2.24          2.63         1.56 o
   5   0  12         11.06          7.97         2.91 o
  -5   1  12          2.16          0.77         2.13 o
  -4   1  12          5.00          3.01         1.62 o
  -3   1  12         68.80         69.80         1.43 o
  -2   1  12         12.40         11.22         1.08 o
  -1   1  12          0.09         -0.55         1.29 o
   0   1  12          7.11          7.04         1.12 o
   1   1  12         97.95        120.85         1.92 o
   2   1  12          1.73          0.58         0.84 o
   3   1  12          1.75          0.98         1.17 o
   4   1  12          0.13         -0.05         1.40 o
   5   1  12          0.02          3.55         2.51 o
  -5   2  12          2.72          2.76         2.75 o
  -4   2  12         12.02          7.89         2.07 o
  -3   2  12         10.50          7.54         1.56 o
  -2   2  12         20.86         25.10         1.29 o
  -1   2  12         38.36         30.83         1.21 o
   0   2  12         11.16         13.29         1.14 o
   1   2  12         32.61         34.16         1.14 o
   2   2  12          2.94          4.25         1.39 o
   3   2  12         79.75         86.27         2.28 o
   4   2  12         31.40         28.45         1.54 o
   5   2  12          0.56          1.88         2.04 o
  -5   3  12          7.70          7.54         2.68 o
  -4   3  12          0.19         -1.99         1.99 o
  -3   3  12         63.20         64.42         1.59 o
  -2   3  12          3.33          4.83         2.14 o
  -1   3  12          1.32          0.67         2.05 o
   0   3  12          0.13          0.24         1.53 o
   1   3  12         20.66         23.43         1.66 o
   2   3  12          5.21          5.50         1.30 o
   3   3  12         31.41         25.71         1.26 o
   4   3  12          1.37         -1.45         1.45 o
   5   3  12         20.55         22.04         1.99 o
  -4   4  12          0.15          2.99         2.22 o
  -3   4  12          5.81          2.37         2.28 o
  -2   4  12         42.52         44.75         1.71 o
  -1   4  12        213.53        222.10         3.96 o
   0   4  12         38.60         37.00         1.78 o
   1   4  12          0.75          0.61         2.27 o
   2   4  12         12.99         13.93         2.51 o
   3   4  12          9.28         12.73         1.63 o
   4   4  12          4.60          3.83         1.66 o
   5   4  12          0.19         -0.09         1.89 o
  -4   5  12          0.42         -2.98         2.98 o
  -3   5  12         11.35         10.62         3.10 o
  -2   5  12          7.10          7.06         2.58 o
  -1   5  12         42.95         45.46         2.42 o
   0   5  12          1.53          3.67         1.74 o
   1   5  12          5.39          6.58         2.38 o
   2   5  12         22.32         21.59         1.61 o
   3   5  12         10.47          6.86         2.68 o
   4   5  12          0.24         -2.18         2.50 o
   5   5  12          9.44          5.77         2.77 o
  -3   6  12          2.20         -2.93         2.93 o
  -2   6  12         17.89         21.13         2.22 o
  -1   6  12          0.80          2.49         2.88 o
   0   6  12         39.78         33.93         3.13 o
   1   6  12          0.05         -1.84         1.84 o
   2   6  12          3.48         -1.74         1.74 o
   3   6  12         34.13         27.11         1.85 o
   4   6  12          6.35          7.50         2.69 o
   5   6  12          0.08         -1.01         3.02 o
  -3   7  12         13.10         11.09         2.95 o
  -2   7  12         52.97         48.32         3.20 o
  -1   7  12          1.40         -3.27         3.27 o
   0   7  12          4.28          3.04         4.59 o
   1   7  12          0.03          1.28         3.14 o
   2   7  12          0.74          5.24         3.65 o
   3   7  12          2.81         -1.25         1.88 o
   4   7  12          3.66         -0.61         3.73 o
  -2   8  12          0.02          0.58         4.14 o
  -1   8  12         10.74          5.42         4.61 o
   0   8  12          7.34          4.60         3.25 o
   1   8  12         14.95         14.06         5.12 o
   2   8  12          9.72          3.13         3.30 o
   3   8  12         59.31         70.44         4.21 o
   4   8  12          6.90          0.85         4.04 o
   0   9  12          2.84         -3.71         3.71 o
   1   9  12          1.08         -3.83         3.87 o
   2   9  12          3.21         -4.57         4.59 o
  -2  -7  13          1.68          4.05         2.81 o
  -1  -7  13          1.21          1.98         2.42 o
   0  -7  13          5.02          2.62         3.27 o
  -3  -6  13          0.93         -0.48         4.28 o
  -2  -6  13          3.69          3.66         4.01 o
  -1  -6  13         75.63         67.08         2.98 o
   0  -6  13          2.80          0.13         2.38 o
   1  -6  13          0.47         -3.66         3.66 o
   2  -6  13          0.91          3.12         3.88 o
  -4  -5  13          0.59         -0.53         2.94 o
  -3  -5  13          2.33          2.66         2.04 o
  -2  -5  13          0.95          1.86         2.20 o
  -1  -5  13         18.83         19.98         2.31 o
   0  -5  13         20.45         16.83         2.28 o
   1  -5  13          0.13         -0.24         2.24 o
   2  -5  13          0.66         -1.10         3.16 o
   3  -5  13          1.58         -0.75         3.55 o
  -4  -4  13         11.31          7.76         2.59 o
  -3  -4  13         25.13         27.77         3.40 o
  -2  -4  13        112.16        100.62         2.82 o
  -1  -4  13        108.05         94.31         3.62 o
   0  -4  13         16.57         14.27         1.89 o
   1  -4  13         25.07         24.20         1.94 o
   2  -4  13          0.37          0.38         2.90 o
   3  -4  13         34.46         26.37         4.17 o
  -5  -3  13          3.90          1.82         3.21 o
  -4  -3  13          0.22         -1.96         2.80 o
  -3  -3  13         45.24         38.89         1.94 o
  -2  -3  13        130.15        126.06         2.71 o
  -1  -3  13         13.28         11.46         1.74 o
   0  -3  13         31.53         25.37         1.80 o
   1  -3  13          7.63          3.69         1.45 o
   2  -3  13         30.51         25.63         1.30 o
   3  -3  13         36.32         43.44         3.42 o
   4  -3  13          8.78          8.72         2.84 o
  -5  -2  13          0.00         -1.04         2.74 o
  -4  -2  13          0.15          1.82         2.65 o
  -3  -2  13         28.25         20.74         1.49 o
  -2  -2  13         84.26         91.49         2.40 o
  -1  -2  13         45.35         43.71         1.99 o
   0  -2  13          8.87         14.75         1.53 o
   1  -2  13          1.39         -1.38         2.00 o
   2  -2  13          1.19          3.66         1.39 o
   3  -2  13        336.47        326.02         6.15 o
   4  -2  13          0.03          2.07         2.67 o
  -5  -1  13          1.73          5.08         2.34 o
  -4  -1  13          4.46          1.71         1.77 o
  -3  -1  13         65.30         57.25         1.79 o
  -2  -1  13        234.46        237.52         2.66 o
  -1  -1  13         12.13         10.02         1.55 o
   0  -1  13        127.98        122.07         3.31 o
   1  -1  13        122.42        117.22         2.39 o
   2  -1  13         64.98         72.45         2.15 o
   3  -1  13          1.35          0.18         1.73 o
   4  -1  13         18.95         18.47         2.73 o
   5  -1  13          5.71          4.71         2.93 o
  -5   0  13          0.37         -2.01         2.08 o
  -4   0  13         29.80         27.46         2.12 o
  -3   0  13          0.43         -1.02         1.02 o
  -2   0  13         51.51         50.90         1.55 o
  -1   0  13        139.55        122.04         2.34 o
   0   0  13          3.45          0.90         1.77 o
   1   0  13         54.16         44.57         1.69 o
   2   0  13         71.25         64.96         2.16 o
   3   0  13        195.79        188.56         4.10 o
   4   0  13          0.51          7.16         2.23 o
   5   0  13          2.13          4.72         2.68 o
  -5   1  13          9.87          5.76         2.37 o
  -4   1  13          3.39         -0.11         2.15 o
  -3   1  13          4.71          1.05         1.60 o
  -2   1  13          0.77         -1.23         1.25 o
  -1   1  13         23.71         21.87         1.82 o
   0   1  13         19.03         22.94         2.07 o
   1   1  13         27.57         22.19         1.48 o
   2   1  13         75.48         76.46         2.62 o
   3   1  13         12.68         19.02         1.69 o
   4   1  13          0.14         -0.37         1.52 o
   5   1  13          0.36          2.81         2.90 o
  -5   2  13          2.63          6.09         2.68 o
  -4   2  13         82.51         81.03         2.80 o
  -3   2  13         51.60         52.50         1.95 o
  -2   2  13          3.47          5.19         1.78 o
  -1   2  13          6.52          9.39         1.25 o
   0   2  13         54.99         56.07         1.90 o
   1   2  13        108.79        120.95         2.22 o
   2   2  13         16.10         16.82         1.81 o
   3   2  13         20.50         19.03         2.01 o
   4   2  13         25.74         27.84         1.86 o
   5   2  13          3.20          3.62         2.40 o
  -4   3  13          1.00          1.98         2.05 o
  -3   3  13          3.79          1.65         1.58 o
  -2   3  13          2.05         -0.33         1.39 o
  -1   3  13         50.37         43.32         1.80 o
   0   3  13          0.08         -1.49         1.49 o
   1   3  13         23.29         23.64         2.15 o
   2   3  13         20.08         23.19         1.96 o
   3   3  13         33.52         38.34         2.28 o
   4   3  13          3.10          9.06         1.75 o
   5   3  13          2.81          4.35         1.99 o
  -4   4  13          0.88          0.50         2.52 o
  -3   4  13          9.06          7.73         2.76 o
  -2   4  13         18.05         13.73         1.94 o
  -1   4  13         33.46         30.32         1.59 o
   0   4  13         28.51         29.63         2.07 o
   1   4  13          0.44          1.07         2.51 o
   2   4  13          0.17          0.14         1.12 o
   3   4  13          5.02          5.27         1.19 o
   4   4  13          1.97          1.82         2.25 o
   5   4  13          6.91          4.46         2.15 o
  -4   5  13          6.79          8.88         4.74 o
  -3   5  13          9.71         10.81         3.12 o
  -2   5  13          6.97          5.06         1.97 o
  -1   5  13         14.91         13.48         2.22 o
   0   5  13         13.36         15.52         2.60 o
   1   5  13         20.47         18.22         2.93 o
   2   5  13          0.54          0.80         1.44 o
   3   5  13         20.24         19.34         1.83 o
   4   5  13          0.34         -2.18         2.18 o
   5   5  13          7.72          4.14         3.11 o
  -3   6  13          0.41         -2.12         3.00 o
  -2   6  13         15.63         15.41         2.83 o
  -1   6  13          0.14         -0.92         2.08 o
   0   6  13          4.02          3.41         4.47 o
   1   6  13          2.61         -2.15         2.15 o
   2   6  13          2.77          2.26         3.33 o
   3   6  13         30.99         32.90         2.59 o
   4   6  13          0.23         -1.93         2.35 o
  -2   7  13         40.54         45.89         4.37 o
  -1   7  13         16.11         16.99         5.02 o
   0   7  13          4.38          5.04         3.12 o
   1   7  13          0.09          1.09         3.22 o
   2   7  13          1.52          1.32         3.63 o
   3   7  13          5.08          4.04         3.68 o
   4   7  13         25.89         23.85         5.55 o
  -1   8  13          1.91          7.21         3.83 o
   0   8  13          3.27          4.77         4.63 o
   1   8  13          0.03          2.98         4.16 o
   2   8  13         16.69         15.08        12.15 o
   3   8  13         64.07         72.02         4.54 o
  -3  -6  14         18.67         20.68         3.00 o
  -2  -6  14          0.51         -0.10         2.51 o
  -1  -6  14         22.30         15.49         2.50 o
   0  -6  14          8.43          9.53         2.41 o
   1  -6  14          3.25          5.99         2.78 o
  -3  -5  14         34.00         36.01         2.63 o
  -2  -5  14          2.56          0.80         2.28 o
  -1  -5  14          1.16         -0.94         2.11 o
   0  -5  14          5.81          8.22         2.09 o
   1  -5  14         10.06         14.28         2.21 o
   2  -5  14          0.79          1.41         3.23 o
  -4  -4  14          7.38          8.09         3.02 o
  -3  -4  14          0.01         -1.75         1.78 o
  -2  -4  14          1.44         -1.62         2.97 o
  -1  -4  14          2.55          0.99         2.79 o
   0  -4  14         53.13         51.60         2.56 o
   1  -4  14          1.47          0.74         1.91 o
   2  -4  14          0.04         -2.59         2.99 o
   3  -4  14          2.30         10.77         3.51 o
  -4  -3  14          5.85          2.44         2.72 o
  -3  -3  14          0.60          3.92         1.60 o
  -2  -3  14         38.07         33.24         2.97 o
  -1  -3  14          0.00         -2.16         2.16 o
   0  -3  14         34.75         45.58         2.23 o
   1  -3  14          0.87         -0.29         1.81 o
   2  -3  14          0.02         -0.45         1.04 o
   3  -3  14          2.26          2.07         3.47 o
   4  -3  14          9.93         10.12         3.17 o
  -4  -2  14          0.11          0.21         2.82 o
  -3  -2  14          0.87          0.12         1.41 o
  -2  -2  14          1.78          3.39         1.66 o
  -1  -2  14         96.79         98.43         2.63 o
   0  -2  14        105.23        113.81         2.94 o
   1  -2  14         35.77         40.33         2.13 o
   2  -2  14         14.26         12.14         1.58 o
   3  -2  14         79.60         84.24         3.94 o
   4  -2  14         20.10         29.94         3.09 o
  -5  -1  14          3.52          2.67         2.76 o
  -4  -1  14          2.52          3.30         2.18 o
  -3  -1  14         35.19         34.10         1.53 o
  -2  -1  14        298.00        309.21         3.17 o
  -1  -1  14          1.59          2.40         1.72 o
   0  -1  14         10.93          7.06         1.56 o
   1  -1  14          0.40          0.79         1.49 o
   2  -1  14         27.45         27.45         1.95 o
   3  -1  14         37.89         40.10         3.47 o
   4  -1  14         11.26          7.85         2.76 o
  -5   0  14         11.96         14.31         2.72 o
  -4   0  14         51.95         52.76         2.65 o
  -3   0  14         23.02         25.04         1.37 o
  -2   0  14         62.12         67.97         1.65 o
  -1   0  14         27.44         28.12         1.49 o
   0   0  14        166.06        170.17         3.05 o
   1   0  14         82.99         88.81         3.03 o
   2   0  14        165.62        147.93         4.07 o
   3   0  14          8.80         13.08         3.45 o
   4   0  14         41.59         45.70         2.95 o
   5   0  14          0.94         -2.90         2.90 o
  -4   1  14          0.33          2.18         2.02 o
  -3   1  14        170.08        173.19         2.44 o
  -2   1  14        148.88        141.86         2.54 o
  -1   1  14          0.07          4.32         1.60 o
   0   1  14          6.55          9.81         2.49 o
   1   1  14          1.05          1.70         1.20 o
   2   1  14         70.08         73.12         2.27 o
   3   1  14         19.15         23.82         2.03 o
   4   1  14         13.18         14.61         2.03 o
   5   1  14          0.41          2.10         3.16 o
  -4   2  14         10.10          7.25         2.21 o
  -3   2  14         19.82         19.29         2.03 o
  -2   2  14        150.27        161.08         2.82 o
  -1   2  14         40.25         40.02         1.67 o
   0   2  14         59.27         56.04         2.07 o
   1   2  14          4.16          0.58         2.11 o
   2   2  14         56.54         56.36         1.83 o
   3   2  14          7.89          1.81         1.94 o
   4   2  14          7.84          4.91         1.83 o
   5   2  14          3.03          5.81         2.40 o
  -4   3  14         10.94         10.21         2.56 o
  -3   3  14         28.11         32.71         2.80 o
  -2   3  14         96.68         95.04         2.32 o
  -1   3  14         27.11         23.41         1.56 o
   0   3  14          0.00          0.62         1.44 o
   1   3  14          7.14          5.37         2.23 o
   2   3  14         10.38          9.24         1.24 o
   3   3  14          0.97         -0.37         1.92 o
   4   3  14          0.68          4.28         2.40 o
   5   3  14          0.24          1.70         2.31 o
  -4   4  14          3.60          0.34         3.01 o
  -3   4  14         13.30         17.65         2.78 o
  -2   4  14         11.60         11.68         2.09 o
  -1   4  14         41.33         38.48         2.32 o
   0   4  14          2.85          4.04         1.73 o
   1   4  14          0.03          0.76         2.67 o
   2   4  14          0.89         -0.75         2.22 o
   3   4  14          0.23          2.55         2.38 o
   4   4  14         16.18         11.16         2.07 o
   5   4  14          8.47          5.51         2.67 o
  -3   5  14          0.00         -1.04         3.66 o
  -2   5  14         19.64         14.43         2.67 o
  -1   5  14          0.61          3.05         1.91 o
   0   5  14          0.63          5.02         2.83 o
   1   5  14         11.29          8.49         2.97 o
   2   5  14         14.91         11.77         1.82 o
   3   5  14         39.12         38.57         3.27 o
   4   5  14          2.16          3.06         2.03 o
  -2   6  14         17.69         21.94         2.82 o
  -1   6  14          4.35          3.41         2.15 o
   0   6  14          0.79         -0.79         3.27 o
   1   6  14          9.99          0.93         3.20 o
   2   6  14          0.02          9.94         6.39 o
   3   6  14         11.40         16.34         2.79 o
   4   6  14          2.47          0.39         2.48 o
  -2   7  14          9.59         13.57         2.99 o
  -1   7  14          2.74          3.73         3.69 o
   0   7  14          2.13         -0.97         3.54 o
   1   7  14          7.26          6.78         3.57 o
   2   7  14          3.53          4.73         3.48 o
   3   7  14         13.82         11.32         3.69 o
   0   8  14          2.47          0.93         3.98 o
   1   8  14          0.48         -1.15         3.87 o
   2   8  14          5.57         11.35         4.14 o
  -1  -6  15          0.01          3.25         2.37 o
   0  -6  15          0.20          0.66         2.33 o
  -3  -5  15          2.17          1.94         3.61 o
  -2  -5  15         16.09         17.19         2.54 o
  -1  -5  15         28.74         29.03         2.79 o
   0  -5  15          7.39          4.61         4.20 o
   1  -5  15          1.82         -3.65         3.65 o
  -3  -4  15          0.08          4.20         2.68 o
  -2  -4  15          2.15          1.83         2.18 o
  -1  -4  15          0.30          4.17         2.26 o
   0  -4  15         30.14         27.12         2.31 o
   1  -4  15          1.16          3.27         1.91 o
   2  -4  15          0.25          6.23         4.31 o
  -4  -3  15          0.02          1.39         3.29 o
  -3  -3  15         10.73         10.03         2.62 o
  -2  -3  15          0.14          3.02         2.04 o
  -1  -3  15          0.68          0.07         1.99 o
   0  -3  15          8.40          7.37         2.05 o
   1  -3  15          0.05         -1.68         1.68 o
   2  -3  15          1.10          3.15         4.29 o
   3  -3  15          8.12          4.84         3.44 o
  -4  -2  15         13.22         18.27         3.17 o
  -3  -2  15          0.00         -1.53         2.48 o
  -2  -2  15          2.72          1.58         3.16 o
  -1  -2  15          6.79          4.24         2.02 o
   0  -2  15         29.19         30.88         2.22 o
   1  -2  15          2.32          3.43         2.59 o
   2  -2  15         10.68         13.79         5.77 o
   3  -2  15         13.89          9.94         4.08 o
  -4  -1  15          6.23         15.16         3.70 o
  -3  -1  15          0.38          6.16         1.95 o
  -2  -1  15        124.05        123.94         2.50 o
  -1  -1  15        100.20        109.47         2.84 o
   0  -1  15         42.12         40.41         2.02 o
   1  -1  15         27.72         22.48         1.78 o
   2  -1  15          0.75          2.40         2.90 o
   3  -1  15          0.09         -1.64         3.26 o
   4  -1  15          4.99         12.81         3.45 o
  -4   0  15          6.04         10.89         2.66 o
  -3   0  15          1.75          3.47         1.91 o
  -2   0  15        160.64        160.98         2.80 o
  -1   0  15         47.01         50.16         1.75 o
   0   0  15         31.71         33.92         1.99 o
   1   0  15          1.43          0.20         1.62 o
   2   0  15          2.58         -2.02         2.45 o
   3   0  15          0.55         -2.19         3.28 o
   4   0  15         67.61         63.10         3.47 o
  -4   1  15          9.14         12.18         2.52 o
  -3   1  15          9.87          6.44         1.84 o
  -2   1  15         55.84         59.68         1.88 o
  -1   1  15        184.37        197.02         3.53 o
   0   1  15         15.29          8.82         1.95 o
   1   1  15         14.45         14.12         1.82 o
   2   1  15          3.69          2.96         1.12 o
   3   1  15          0.00          0.11         2.02 o
   4   1  15          1.33          2.62         2.61 o
  -4   2  15         20.87         23.88         2.49 o
  -3   2  15        105.19        118.35         3.47 o
  -2   2  15         78.86         85.70         2.37 o
  -1   2  15         14.80         14.58         1.61 o
   0   2  15         14.80         18.31         1.80 o
   1   2  15          5.23          7.00         1.40 o
   2   2  15          2.86          0.45         1.43 o
   3   2  15          3.30          0.78         2.11 o
   4   2  15         22.31         17.68         2.36 o
  -4   3  15         19.64         21.89         4.28 o
  -3   3  15          1.45          3.61         2.15 o
  -2   3  15          8.48         13.54         1.92 o
  -1   3  15          0.22         -1.29         1.63 o
   0   3  15          2.91         -1.41         1.64 o
   1   3  15          9.48         12.44         2.51 o
   2   3  15         45.41         49.16         2.98 o
   3   3  15          2.93          2.34         2.10 o
   4   3  15          7.62         10.33         2.21 o
  -3   4  15         23.38         25.79         3.13 o
  -2   4  15         20.88         21.41         2.57 o
  -1   4  15          0.20         -1.58         1.58 o
   0   4  15         13.14         15.64         1.36 o
   1   4  15         11.30         12.25         2.57 o
   2   4  15         12.09         10.16         2.60 o
   3   4  15          0.23          0.95         2.22 o
   4   4  15          4.80          6.02         2.27 o
  -3   5  15          3.89          4.91         3.20 o
  -2   5  15          1.02         -2.47         2.47 o
  -1   5  15          1.62          7.63         3.12 o
   0   5  15         12.08         10.71         2.97 o
   1   5  15          8.61          4.73         3.86 o
   2   5  15         26.92         33.08         3.56 o
   3   5  15          0.04          2.20         3.12 o
   4   5  15          1.90         -0.43         2.46 o
  -2   6  15          1.55         -1.68         4.65 o
  -1   6  15          0.77         -2.32         2.32 o
   0   6  15         41.58         39.29         3.72 o
   1   6  15          5.10          3.41         3.22 o
   2   6  15          3.47          4.92         3.56 o
   3   6  15          0.03         -1.22         2.58 o
  -1   7  15          0.86         -0.41         2.41 o
   0   7  15          2.63          0.11         5.83 o
   1   7  15          0.31          0.45         3.50 o
   2   7  15          1.10         -3.38         3.55 o
   3   7  15          3.48         -3.60         3.82 o
  -1  -5  16          0.16          3.79         2.79 o
   0  -5  16          2.35          0.23         2.27 o
  -2  -4  16          0.53          4.53         2.54 o
  -1  -4  16         10.22         10.14         2.36 o
   0  -4  16         32.62         31.78         2.47 o
   1  -4  16          0.27         -3.25         3.25 o
  -3  -3  16          0.03          5.62         2.97 o
  -2  -3  16          1.07          1.51         2.28 o
  -1  -3  16         25.74         35.18         2.52 o
   0  -3  16         12.82         12.51         2.18 o
   1  -3  16          0.06          2.76         2.93 o
   2  -3  16          0.01         -3.33         3.49 o
  -3  -2  16          0.35          3.46         2.65 o
  -2  -2  16          6.03          7.18         2.10 o
  -1  -2  16          4.00          2.41         1.98 o
   0  -2  16         30.11         30.94         2.32 o
   1  -2  16          0.12          3.37         2.46 o
   2  -2  16          4.24          6.71         6.09 o
   3  -2  16          3.02          4.88         4.44 o
  -4  -1  16          0.78         -2.78         2.78 o
  -3  -1  16          1.45          4.68         2.73 o
  -2  -1  16         36.86         30.11         2.59 o
  -1  -1  16         49.80         46.63         2.42 o
   0  -1  16          0.46         -0.36         1.82 o
   1  -1  16          2.35          0.74         1.63 o
   2  -1  16          3.37          3.83         2.86 o
   3  -1  16          1.10         -1.70         3.51 o
  -4   0  16          0.23         -2.14         2.42 o
  -3   0  16          0.37         -2.13         2.13 o
  -2   0  16          2.32          1.07         1.65 o
  -1   0  16          0.61          3.78         1.70 o
   0   0  16          6.29          7.79         2.37 o
   1   0  16          1.34          2.72         2.01 o
   2   0  16          0.01         -1.51         3.14 o
   3   0  16          4.13          2.88         3.65 o
   4   0  16         42.27         31.62         3.82 o
  -3   1  16          5.15          5.73         2.16 o
  -2   1  16          1.35          1.65         1.48 o
  -1   1  16        125.92        135.87         2.73 o
   0   1  16          9.23          7.66         2.35 o
   1   1  16         25.20         22.65         1.82 o
   2   1  16          0.06          1.69         1.86 o
   3   1  16          0.03          8.86         3.36 o
   4   1  16          0.00         -0.80         3.61 o
  -3   2  16         31.01         32.38         2.35 o
  -2   2  16         12.49         14.70         1.99 o
  -1   2  16         81.45         87.33         2.36 o
   0   2  16         17.84         17.38         1.87 o
   1   2  16          4.29          6.00         2.63 o
   2   2  16          0.37          0.64         2.24 o
   3   2  16         21.97         25.30         2.60 o
   4   2  16         19.72         17.12         2.82 o
  -3   3  16          0.01          2.16         2.42 o
  -2   3  16         18.84         17.23         2.01 o
  -1   3  16          4.72          4.97         1.61 o
   0   3  16          6.45          4.60         2.75 o
   1   3  16          0.00          3.18         2.47 o
   2   3  16         49.52         49.67         2.57 o
   3   3  16          1.91          2.94         2.56 o
   4   3  16          0.19          0.54         2.60 o
  -3   4  16         11.70          9.02         3.02 o
  -2   4  16         22.33         23.83         2.52 o
  -1   4  16         15.30         15.56         2.63 o
   0   4  16          8.53         11.34         1.71 o
   1   4  16          2.82          6.00         2.74 o
   2   4  16          1.41         -0.84         2.61 o
   3   4  16          8.65          6.17         2.69 o
   4   4  16          1.70          6.78         2.90 o
  -2   5  16          3.77         -2.60         2.60 o
  -1   5  16          8.05          4.92         5.40 o
   0   5  16         30.44         31.67         4.58 o
   1   5  16          0.10          0.89         4.64 o
   2   5  16          8.25          1.72         3.68 o
   3   5  16          0.66          2.37         2.60 o
  -1   6  16          1.06         -2.54         2.67 o
   0   6  16         12.23          6.25         4.32 o
   1   6  16          2.53         -0.98         3.62 o
   2   6  16          1.89         -3.64         3.96 o
   3   6  16          0.41          1.64         4.77 o
   1   7  16          0.00          1.35         3.80 o
  -1  -4  17          2.32          2.67         2.75 o
   0  -4  17         14.01          7.78         3.27 o
  -2  -3  17          0.02          3.89         2.59 o
  -1  -3  17          8.06          6.07         2.56 o
   0  -3  17          1.18         -0.35         3.30 o
   1  -3  17          1.10          3.50         3.31 o
  -3  -2  17          6.04          4.12         2.98 o
  -2  -2  17          1.27          3.38         2.33 o
  -1  -2  17          8.32          7.37         2.36 o
   0  -2  17          0.17         -1.64         2.11 o
   1  -2  17         33.63         50.15         5.43 o
   2  -2  17          0.26          6.62         3.51 o
  -3  -1  17          3.60          4.01         2.43 o
  -2  -1  17          7.37         10.52         2.24 o
  -1  -1  17         35.25         43.04         2.52 o
   0  -1  17         11.66         14.11         2.28 o
   1  -1  17         10.19         13.28         3.06 o
   2  -1  17          5.07         -0.42         3.26 o
   3  -1  17          0.72          4.78         3.53 o
  -3   0  17          3.51          0.63         2.84 o
  -2   0  17          0.56          4.63         1.85 o
  -1   0  17          2.77          2.55         2.07 o
   0   0  17          9.33         10.12         2.06 o
   1   0  17         18.72         14.98         2.44 o
   2   0  17          2.67         -1.18         2.82 o
   3   0  17          2.91         10.33         6.12 o
  -3   1  17          0.98          2.62         2.54 o
  -2   1  17          6.24          8.05         1.83 o
  -1   1  17         31.76         34.70         1.99 o
   0   1  17         19.45         19.04         2.23 o
   1   1  17         17.41         22.23         2.18 o
   2   1  17          0.00         -2.84         4.17 o
   3   1  17          9.71          8.12         3.13 o
  -3   2  17          1.21         -2.41         2.41 o
  -2   2  17          1.37          3.29         1.72 o
  -1   2  17         43.27         44.32         2.27 o
   0   2  17          0.01          1.15         3.18 o
   1   2  17          8.48          4.45         1.75 o
   2   2  17          2.23          2.45         2.58 o
   3   2  17          8.05          5.02         3.11 o
  -2   3  17          5.20         -0.47         2.78 o
  -1   3  17         20.53         20.95         2.40 o
   0   3  17          0.17         -1.79         1.79 o
   1   3  17          0.00         -0.11         2.64 o
   2   3  17          0.73          5.29         2.34 o
   3   3  17          2.68         -0.94         3.05 o
  -2   4  17          8.03          5.86         4.27 o
  -1   4  17         10.32          4.87         2.59 o
   0   4  17          0.42         -0.64         3.47 o
   1   4  17          6.87          2.88         2.77 o
   2   4  17          0.02          0.88         3.36 o
   3   4  17          0.03          4.75         3.88 o
  -1   5  17         29.56         28.72         3.35 o
   0   5  17         11.63         11.26         4.56 o
   1   5  17          0.78          0.34         3.09 o
   2   5  17          2.51          0.46         3.65 o
   0   6  17         15.27         12.49         5.49 o
   1   6  17          0.34          2.27        11.31 o
  -1  -2  18          0.18         -2.46         2.46 o
   0  -2  18          0.32         -1.28         3.44 o
   1  -2  18         13.41         11.39         3.57 o
  -2  -1  18          0.74          1.12         2.95 o
  -1  -1  18          0.10          0.11         2.29 o
   0  -1  18          5.09          1.80         2.87 o
   1  -1  18          4.17          1.77         3.46 o
   2  -1  18          0.47          4.08         5.05 o
  -2   0  18          0.54          1.81         2.46 o
  -1   0  18          0.08          3.91         2.16 o
   0   0  18          1.22          0.65         2.96 o
   1   0  18          1.52          2.35         2.84 o
   2   0  18          0.17         -0.40         3.14 o
  -2   1  18          2.98          0.33         2.94 o
  -1   1  18         51.81         51.63         3.55 o
   0   1  18         29.51         28.94         2.52 o
   1   1  18          0.74          1.73         2.77 o
   2   1  18          4.52          0.00         2.99 o
  -2   2  18          1.39         -0.34         2.64 o
  -1   2  18          6.50          6.30         1.91 o
   0   2  18          0.07          1.47         2.17 o
   1   2  18          0.28         -0.48         2.94 o
   2   2  18          1.09         -3.26         3.26 o
  -1   3  18         49.74         53.38         2.75 o
   0   3  18          3.94          1.89         3.19 o
   1   3  18          5.95          9.09         3.27 o
   2   3  18          5.81          4.56         4.09 o
  -1   4  18          0.19          2.38         3.24 o
   0   4  18          2.53          3.54         2.74 o
   1   4  18          2.70          4.69         3.11 o
   2   4  18          0.00          2.29         3.38 o
   0   0  19          0.05         -2.34         2.83 o
  -1   1  19         36.42         35.79         2.72 o
   0   1  19          0.86          4.50         2.54 o
   1   1  19          1.02          4.48         3.20 o
   0   2  19          1.00          7.78         3.94 o
   1   2  19          0.38         -0.80         3.25 o
                                                
